# Supplementary material for: Modulation of the 14-3-3σ/C-RAF “Auto”inhibited Complex by Molecular Glues
Source: J Am Chem Soc. 2026 Jan 30;148(5):4951–65. doi: 10.1021/jacs.5c12622 (PMC12903857; doi:10.1021/jacs.5c12622)
Supplement: Supplementary file 1 [file ja5c12622_si_001.xlsx]

## Sheet: log2 ratios of 14-3-3 isoforms
Comparison (group1/group2)	Group	ProteinGroups	AVG Log2 Ratio	FC ratio	Absolute AVG Log2 Ratio	Pvalue	Qvalue	# of Ratios	UniProtIds	Genes	ProteinDescriptions	ProteinNames	# Unique Total Peptides	% Change	Ratio	Condition Numerator	Condition Denominator	GO Cellular Component	GO Molecular Function	GO Biological Process
22 / DMSO	P31947	P31947	2.37861	5.20037	2.37861	0.0200564	0.325504	6	P31947	SFN	14-3-3 protein sigma	1433S_HUMAN	10	420.037	5.20037	22	DMSO	cytosol
22 / DMSO	Q04917	Q04917	-0.559794	0.678399	0.559794	0.374323	0.654464	6	Q04917	YWHAH	14-3-3 protein eta	1433F_HUMAN	11	-32.1601	0.678399	22	DMSO
22 / DMSO	P62258	P62258	-0.405331	0.755063	0.405331	0.511987	0.694847	6	P62258	YWHAE	14-3-3 protein epsilon	1433E_HUMAN	15	-24.4937	0.755063	22	DMSO	cytosol
22 / DMSO	P63104	P63104	-0.358681	0.779877	0.358681	0.64234	0.725677	6	P63104	YWHAZ	14-3-3 protein zeta/delta	1433Z_HUMAN	13	-22.0123	0.779877	22	DMSO
22 / DMSO	P31946;P31946-2	P31946;P31946-2	-0.0969221	0.935026	0.0969221	0.840299	0.778844	6	P31946;P31946-2	YWHAB	14-3-3 protein beta/alpha;Isoform Short of 14-3-3 protein beta/alpha	1433B_HUMAN	12	-6.49743	0.935026	22	DMSO	cytosol;	;	;
22 / DMSO	P61981	P61981	0.0314752	1.02206	0.0314752	0.947231	0.804384	6	P61981	YWHAG	14-3-3 protein gamma	1433G_HUMAN	9	2.20567	1.02206	22	DMSO
22 / DMSO	P27348	P27348	0.0220197	1.01538	0.0220197	0.968564	0.809154	6	P27348	YWHAQ	14-3-3 protein theta	1433T_HUMAN	9	1.538	1.01538	22	DMSO
23 / DMSO	P31947	P31947	2.94358	7.69319	2.94358	0.0007887	0.215648	6	P31947	SFN	14-3-3 protein sigma	1433S_HUMAN	10	669.319	7.69319	23	DMSO	cytosol
23 / DMSO	Q04917	Q04917	-0.908531	0.532727	0.908531	0.236758	0.595225	6	Q04917	YWHAH	14-3-3 protein eta	1433F_HUMAN	11	-46.7273	0.532727	23	DMSO
23 / DMSO	P62258	P62258	-0.556869	0.679776	0.556869	0.407166	0.66127	6	P62258	YWHAE	14-3-3 protein epsilon	1433E_HUMAN	15	-32.0224	0.679776	23	DMSO	cytosol
23 / DMSO	P63104	P63104	-0.448838	0.732633	0.448838	0.561622	0.706203	6	P63104	YWHAZ	14-3-3 protein zeta/delta	1433Z_HUMAN	13	-26.7367	0.732633	23	DMSO
23 / DMSO	P31946;P31946-2	P31946;P31946-2	-0.260894	0.83457	0.260894	0.612991	0.719406	6	P31946;P31946-2	YWHAB	14-3-3 protein beta/alpha;Isoform Short of 14-3-3 protein beta/alpha	1433B_HUMAN	12	-16.543	0.83457	23	DMSO	cytosol;	;	;
23 / DMSO	P61981	P61981	-0.197892	0.871823	0.197892	0.695422	0.741959	6	P61981	YWHAG	14-3-3 protein gamma	1433G_HUMAN	9	-12.8177	0.871823	23	DMSO
23 / DMSO	P27348	P27348	-0.139695	0.907711	0.139695	0.809771	0.77196	6	P27348	YWHAQ	14-3-3 protein theta	1433T_HUMAN	9	-9.22891	0.907711	23	DMSO
23 / 22	P31947	P31947	0.564968	1.47935	0.564968	0.0836954	0.444264	6	P31947	SFN	14-3-3 protein sigma	1433S_HUMAN	10	47.9355	1.47935	23	22	cytosol
23 / 22	Q04917	Q04917	-0.348737	0.785271	0.348737	0.215382	0.583972	6	Q04917	YWHAH	14-3-3 protein eta	1433F_HUMAN	11	-21.4729	0.785271	23	22
23 / 22	P61981	P61981	-0.229368	0.853009	0.229368	0.294766	0.62504	6	P61981	YWHAG	14-3-3 protein gamma	1433G_HUMAN	9	-14.6991	0.853009	23	22
23 / 22	P31946;P31946-2	P31946;P31946-2	-0.163972	0.892564	0.163972	0.357756	0.648025	6	P31946;P31946-2	YWHAB	14-3-3 protein beta/alpha;Isoform Short of 14-3-3 protein beta/alpha	1433B_HUMAN	12	-10.7436	0.892564	23	22	cytosol;	;	;
23 / 22	P62258	P62258	-0.151538	0.90029	0.151538	0.398534	0.660023	6	P62258	YWHAE	14-3-3 protein epsilon	1433E_HUMAN	15	-9.97101	0.90029	23	22	cytosol
23 / 22	P27348	P27348	-0.161715	0.893962	0.161715	0.425805	0.668594	6	P27348	YWHAQ	14-3-3 protein theta	1433T_HUMAN	9	-10.6038	0.893962	23	22
23 / 22	P63104	P63104	-0.0901574	0.93942	0.0901574	0.815972	0.773114	6	P63104	YWHAZ	14-3-3 protein zeta/delta	1433Z_HUMAN	13	-6.05798	0.93942	23	22

## Sheet: Raw abundance of all proteins
PG.ProteinGroups	PG.Genes	PG.ProteinDescriptions	PG.CellularComponent	PG.BiologicalProcess	PG.MolecularFunction	PG.IsCandidate	[1] 20250929_02-H226-DMSO-2.raw.PG.Quantity	[2] 20250929_03-H226-DMSO-3.raw.PG.Quantity	[3] 20250929_03-H226-DMSO-1.raw.PG.Quantity	[4] 20250929_04-H226-22-1.raw.PG.Quantity	[5] 20250929_05-H226-22-2.raw.PG.Quantity	[6] 20250929_06-H226-22-3.raw.PG.Quantity	[7] 20250929_07-H226-23-1.raw.PG.Quantity	[8] 20250929_08-H226-23-2.raw.PG.Quantity	[9] 20250929_09-H226-23-3.raw.PG.Quantity	[1] 20250929_02-H226-DMSO-2.raw.PG.MS1Quantity	[2] 20250929_03-H226-DMSO-3.raw.PG.MS1Quantity	[3] 20250929_03-H226-DMSO-1.raw.PG.MS1Quantity	[4] 20250929_04-H226-22-1.raw.PG.MS1Quantity	[5] 20250929_05-H226-22-2.raw.PG.MS1Quantity	[6] 20250929_06-H226-22-3.raw.PG.MS1Quantity	[7] 20250929_07-H226-23-1.raw.PG.MS1Quantity	[8] 20250929_08-H226-23-2.raw.PG.MS1Quantity	[9] 20250929_09-H226-23-3.raw.PG.MS1Quantity
A0A096LP01	SMIM26	Small integral membrane protein 26				TRUE	11075.1	31704.1	31336.7	35546.8	41457.4	16916.3	24626.7	20220.1	20306.6	5825.5	22770.8	8099.66	15919.7	9646.52	13142.9	16842.1	8909.95	14980.8
A0A0B4J2D5;P0DPI2	GATD3B;GATD3	Putative glutamine amidotransferase-like class 1 domain-containing protein 3B, mitochondrial;Glutamine amidotransferase-like class 1 domain-containing protein 3, mitochondrial	;	;	;	TRUE	37146.5	10164.4	7501.03	5819	6022.06	6422.08	5420.41	8155.61	6745.58	210474	68857.2	83213.8	31638.2	22666.6	22607.6	21294.4	43214.9	33919.4
A0A1W2PQ72	MSANTD7	Myb/SANT-like DNA-binding domain-containing protein 7				TRUE	51621.4	18524.8	16885.7	19954.2	19861.3	45006.7	28102.6	28769.4	26498.5	253553	75775.7	88975.9	147490	100252	213921	112350	130702	127057
A0AV96;A0AV96-2	RBM47	RNA-binding protein 47;Isoform 2 of RNA-binding protein 47	;	;	;	TRUE	8565.64	7552.88	6628.82	8655.98	9218.29	4508.86	9391.03	7074.99	6557.37	23332.1	26242.4	19800.8	19707.8	29019.5	7202.71	28898.6	24805.9	19987.8
A0AVT1	UBA6	Ubiquitin-like modifier-activating enzyme 6				TRUE	18989.4	10608.6	9195.45	14244.8	16527.1	11701.2	18654.5	16875.8	16148.7	73174.5	27604.2	16634.8	56205.2	43481.3	31928.2	67777.1	80392.6	60139.9
A0FGR8-2	ESYT2	Isoform 2 of Extended synaptotagmin-2				TRUE	54416.8	125867	116323	129612	123860	87525.2	155501	113223	111888	140079	289884	287869	341444	325531	254966	445503	359704	330606
A0FGR8-6	ESYT2	Isoform 6 of Extended synaptotagmin-2				TRUE	1116.32	5349.9	4364.47	1735.8	2933.43	1410.99	5443.56	2625.13	1524.92	2459.9	10491.2	14295.3	5976.66	7012.09	3142.61	13877.7	9638.95	4124.66
A0MZ66;A0MZ66-2;A0MZ66-3;A0MZ66-4;A0MZ66-5;A0MZ66-6;A0MZ66-8	SHTN1	Shootin-1;Isoform 2 of Shootin-1;Isoform 3 of Shootin-1;Isoform 4 of Shootin-1;Isoform 5 of Shootin-1;Isoform 6 of Shootin-1;Isoform 8 of Shootin-1	;;;;;;	;;;;;;	protein binding,identical protein binding;;;;;;	TRUE	8873.4	3051.01	1706.22	3614.68	3935.71	3703.75	6558.92	5134.53	5934.64	20420.3	8448.99	3579.67	6277.71	9896.9	5700.39	16576.7	18739	22482.3
A1L0T0	ILVBL	2-hydroxyacyl-CoA lyase 2				TRUE	17124.4	40226.9	39527.1	33895.8	39659.4	26148.8	44180.6	32568.7	31470.2	29786.7	86704.6	78706.3	73266.2	64099.3	48867.8	94405	54484.8	55804.9
A1L170;A1L170-2	C1orf226	Uncharacterized protein C1orf226;Isoform 2 of Uncharacterized protein C1orf226	;	;	;	TRUE	18180.6	66620.4	62294.2	23849.2	22295.4	11503.7	17921.1	12172.1	13342.7	164250	418217	500928	110819	111339	80841.7	130559	98797.5	91510.4
A1L390	PLEKHG3	Pleckstrin homology domain-containing family G member 3				TRUE	31858.1	103721	96943.1	214496	191262	102293	153288	133421	142438	73379.4	260692	296674	624140	495232	250832	433999	392300	421266
A2RRP1	NBAS	NBAS subunit of NRZ tethering complex				TRUE	4287.61	9604.34	10349.4	16086.7	15169.1	12602.1	22940.5	18523.3	14063	22403.7	15887	13127.5	39673	25970.1	19610.9	38216.2	41441.6	36160.7
A3KMH1;A3KMH1-3	VWA8	von Willebrand factor A domain-containing protein 8;Isoform 3 of von Willebrand factor A domain-containing protein 8	peroxisome;	;	;	TRUE	23095.5	37030.6	36063.2	38196.4	42537.4	30487.9	42846.6	35216.6	32275.9	35238.3	53259.8	55993.8	60454	64823	40099.5	60542.1	57591	55884.3
A3KN83;A3KN83-2;A3KN83-3	SBNO1	Protein strawberry notch homolog 1;Isoform 2 of Protein strawberry notch homolog 1;Isoform 3 of Protein strawberry notch homolog 1	;;	;;	;;	TRUE	5053.39	6100.5	3481.11	5704.52	7118.68	4929.05	7989.11	6587.29	5326.09	14441.2	15476.2	32590.1	66933.2	25992.8	57677.3	59898.2	42934.3	54907.9
A4D1E9	GTPBP10	GTP-binding protein 10				TRUE	6334.31	7931.72	6063.88	6772.8	10029.2	9683.41	18310.1	16351.7	9485.05	35705.3	50768.7	37122.8	53778.1	54241.6	49983.4	102428	114632	84690.7
A5YKK6	CNOT1	CCR4-NOT transcription complex subunit 1	peroxisomal membrane,cytosol		protein binding	TRUE	40880.8	52715.6	47869.4	79232.9	78282.9	57258.9	89313.3	71375.2	66105.4	95674.1	111654	123281	188635	193720	136845	227897	181886	178624
A6NCE7;Q9GZQ8	MAP1LC3B2;MAP1LC3B	Microtubule-associated proteins 1A/1B light chain 3 beta 2;Microtubule-associated proteins 1A/1B light chain 3B	;	;	;	TRUE	50473	12407.1	7445.55	37546.3	38746.3	12538.1	49145.6	24411.3	32939.2	156515	30319.5	37065.2	71300.2	105181	49418.6	132680	77597.9	100618
A6ND36	FAM83G	Protein FAM83G	cytosol			TRUE	3335.25	3554.91	4500.84	9837.48	11794.9	5210.12	19054	6144.57	15374	5547.96	2316.01	3238.89	5631.97	9284.74	8341.65	16661.4	9906.22	16550.9
A6NFI3	ZNF316	Zinc finger protein 316				TRUE	2929.48	1960.7	3357.51	1729.99	2057.61	4158.02	6427.53	5069.97	3515.65	21876.8	9920.71	23535.6	36067	10115.4	86468.5	108258	102847	54866.4
A6NHR9;A6NHR9-2	SMCHD1	Structural maintenance of chromosomes flexible hinge domain-containing protein 1;Isoform 2 of Structural maintenance of chromosomes flexible hinge domain-containing protein 1	;	;	;	TRUE	11950.6	3645.44	3828.08	10820.6	10740.4	10798.3	19818.2	13516.3	15719.4	27024.2	1953.4	16734.1	26337.2	25892.2	18126.7	36475.6	26706.7	26600.6
A6NIX2	WTIP	Wilms tumor protein 1-interacting protein				TRUE	1954.97	3674.57	1836.12	1491.89	1590.37	1323.77	1891.97	2203.99	1860.97	2037.33	10301.1	8307.66	4658.72	3672.67	3721.91	3101.54	11520.6	3659.75
A6NJ78	METTL15	12S rRNA N4-methylcytidine (m4C) methyltransferase			protein binding	TRUE	8228.08	14141	11143	8312.86	12187.1	5556.83	8358.71	6857.85	8233.46	155585	121176	109436	69684.3	84588.8	58750.5	87350.2	62102.6	78307.8
A6NKD9	CCDC85C	Coiled-coil domain-containing protein 85C				TRUE	6822.77	5911.89	5706.99	4550.95	4965.2	1608.19	3403.72	2786.47	3283.18	64781.7	66890.6	68181.5	44249	74497.3	15401.7	56331.1	62860.6	30628
A6ZKI3;Q9BWD3	RTL8C;RTL8A	Retrotransposon Gag-like protein 8C;Retrotransposon Gag-like protein 8A	;	;	protein binding;	TRUE	13464.9	11786.5	17299.6	7472.6	2311.22	1470.65	20518.5	1651.13	10990.5	2218.65	1645.98	3146.02	3048.08	5284.37	2843.65	2392.28	4189.07	3720.36
A7KAX9	ARHGAP32	Rho GTPase-activating protein 32	fibrillar center,nucleoplasm,Golgi apparatus			TRUE	15285.6	26771.3	30074.2	24823.4	28245.4	23980.1	28149	24012.8	19454.1	14209.5	23846.6	30908.1	25127.3	12174.4	26815.4	34889.7	31483	14127.9
A8CG34	POM121C	Nuclear envelope pore membrane protein POM 121C	nucleoplasm,nuclear membrane			TRUE	22180.4	33042.4	34227	37867.4	40269.6	37654.4	56032.3	54812.2	46311.8	33535	56724.9	47115.9	58957.9	67620	51550.7	82966.9	88264.9	69959.1
A8K0R7;A8K0R7-2;A8K0R7-5	ZNF839	Zinc finger protein 839;Isoform 2 of Zinc finger protein 839;Isoform 3 of Zinc finger protein 839	;;	;;	;;	TRUE	4865.39	1258.24	8102.2	2643.71	6286.24	8508.11	3275.67	2516.61	1986.68	102029	3152.84	17513.9	12008.8	6109	158478	45741.7	272264	89570.4
A8MV65;A8MV65-2	VGLL3	Transcription cofactor vestigial-like protein 3;Isoform 2 of Transcription cofactor vestigial-like protein 3	;	;	protein binding;	TRUE	6785.56	11434	11976.4	6358.55	9798.4	2869.3	6218.96	3121.41	4131.95	26605.8	65350	44391.4	40369.5	82421	11076.4	34533.8	48664.4	33314.8
A8MVW0;Q5VUB5	FAM171A2;FAM171A1	Protein FAM171A2;Protein FAM171A1	;	;	;	TRUE	6519.67	6623.24	5699.44	7015.16	3416.18	1760.21	5035.33	3550.8	3761.36	6739.31	14171	5241.19	10111.6	8891.03	5577.66	10877.1	3674.88	296.898
A8MWD9;P62308	SNRPGP15;SNRPG	Putative small nuclear ribonucleoprotein G-like protein 15;Small nuclear ribonucleoprotein G	;	;	;	TRUE	26263.4	31559.9	19623.6	18370.9	24696	28803.8	32908.2	34237.9	25139.1	69231.6	326170	55971	58927.3	96419.6	68616.5	149133	191026	132407
B0YJ81	HACD1	Very-long-chain (3R)-3-hydroxyacyl-CoA dehydratase 1	endoplasmic reticulum	positive regulation of cell-substrate adhesion,sphingolipid biosynthetic process,fatty acid elongation,very long-chain fatty acid biosynthetic process,macromolecular complex assembly,cementum mineralization	enzyme binding,hydroxyapatite binding,Requires Ontology	TRUE	12865.3	54949.6	50101.2	31979.6	23998.2	16637.4	94614.6	45149.7	30961.2	12157.1	89804.9	72223	37495.8	96944.8	4005.59	73134.4	18106.9	19902.8
B2RTY4;B2RTY4-2;B2RTY4-4	MYO9A	Unconventional myosin-IXa;Isoform 2 of Unconventional myosin-IXa;Isoform 4 of Unconventional myosin-IXa	;;	;;	;;	TRUE	2428.07	2910.8	3041.97	2819.33	3369.33	3000.09	3618.01	3316.51	3139.16	7211.35	11289.5	13765.8	25471.3	16576.2	10295.7	33212.7	30001.5	27493.7
B5ME19;Q99613;Q99613-2	EIF3CL;EIF3C;EIF3C	Eukaryotic translation initiation factor 3 subunit C-like protein;Eukaryotic translation initiation factor 3 subunit C;Isoform 2 of Eukaryotic translation initiation factor 3 subunit C	;;	;;	;;	TRUE	32029.4	36483.3	35836.4	55716.6	41568.9	32129.2	58403.6	44921.3	43261.9	75257.1	76407.1	75863.1	122406	118191	99887.4	169653	144746	105456
B7ZAQ6;B7ZAQ6-2;B7ZAQ6-3;P0CG08	GPR89A;GPR89A;GPR89A;GPR89B	Golgi pH regulator A;Isoform 2 of Golgi pH regulator A;Isoform 3 of Golgi pH regulator A;Golgi pH regulator B	;;;	;;;	;;;	TRUE	5343.67	5530.17	5142.72	4974.66	4634.97	5628.71	10481.2	7790.97	6759.19	10867.1	3439.58	10322.8	7088	3544.13	22312.7	5372.77	22053.8	15278.4
B9A064	IGLL5	Immunoglobulin lambda-like polypeptide 5				TRUE	60329.3	51976	27559.1	50709.9	37958.1	71306.5	74608.5	60367	44365.8	478519	54011.3	12998.4	243727	175238	47506.6	86643.7	270649	67339.4
C4AMC7;Q6VEQ5	WASH3P;WASH2P	Putative WAS protein family homolog 3;WAS protein family homolog 2	;	;	;	TRUE	25715.1	13917.4	10922	20458.3	16321.3	9828.27	28814.5	17431.5	20561.5	33749.1	16946.1	28873	30301.5	25851	17009.6	30551.7	26913.5	32155.4
C9JLW8	MCRIP1	Mapk-regulated corepressor-interacting protein 1				TRUE	10161.5	9744.9	12130.2	4779.93	2129.36	5081.06	3915.58	4867.66	3170.93	4413.06	3419.41	6339.01	6909.12	1830.4	8006.08	4965.64	8404.01	4297.81
E5RJM6;E5RJM6-2;E5RJM6-3	ANKRD65	Ankyrin repeat domain-containing protein 65;Isoform 2 of Ankyrin repeat domain-containing protein 65;Isoform 3 of Ankyrin repeat domain-containing protein 65	;;	;;	;;	TRUE	1865.76	73906.7	65470.8	51162	60716	20996.6	43524	35511.1	45746.6	6252.75	224105	204685	7084.39	350983	248541	467228	228774	372438
E9PAV3;E9PAV3-2;Q13765	NACA	Nascent polypeptide-associated complex subunit alpha, muscle-specific form;Isoform skNAC-2 of Nascent polypeptide-associated complex subunit alpha, muscle-specific form;Nascent polypeptide-associated complex subunit alpha	;;nucleus,cytoplasm,nascent polypeptide-associated complex,extracellular exosome	;;negative regulation of transcription from RNA polymerase II promoter,cardiac ventricle development,translation,negative regulation of striated muscle cell apoptotic process,protein transport,wound healing,skeletal muscle tissue regeneration,positive regulation of transcription from RNA polymerase II promoter,positive regulation of skeletal muscle tissue growth,regulation of skeletal muscle fibe…	;;DNA binding,transcription coactivator activity,protein binding	TRUE	65280	39763.2	41825.9	30493.4	35958.7	32571.8	36686.1	36063	44422.7	172764	93271	119112	96175	84732.6	32893.9	61280.9	113271	73243.4
E9PRG8	C11orf98	Uncharacterized protein C11orf98				TRUE	25861.8	8606.61	5898.94	1394.71	6386.87	14844.5	14339.5	9942.5	7321.98	69066.8	18399.4	14875.4	4137.04	15461	31459	25428.6	39073.5	20798
O00116	AGPS	Alkyldihydroxyacetonephosphate synthase, peroxisomal				TRUE	24100.2	21600	22690.9	22392.3	24506.4	12134.8	22828.1	16572.1	15984.7	45819.6	42879	45659.8	50545.1	44381.3	37223.8	40938.1	27776.8	25561.7
O00139;O00139-1;O00139-2;O00139-4;O00139-5	KIF2A	Kinesin-like protein KIF2A;Isoform 1 of Kinesin-like protein KIF2A;Isoform 2 of Kinesin-like protein KIF2A;Isoform 4 of Kinesin-like protein KIF2A;Isoform 5 of Kinesin-like protein KIF2A	nucleoplasm,nucleolus,centrosome,nuclear body;;;;	;;;;	protein binding;;;;	TRUE	19536.2	11365.1	10872.5	15526.4	21040.9	20617.4	28378.6	24138.1	20797.1	29939.9	17099.1	16055.8	29503.4	16200.4	28588.7	43538.8	51562.2	29468.1
O00142;O00142-2;O00142-3;O00142-6	TK2	Thymidine kinase 2, mitochondrial;Isoform 2 of Thymidine kinase 2, mitochondrial;Isoform 3 of Thymidine kinase 2, mitochondrial;Isoform 6 of Thymidine kinase 2, mitochondrial	;;;	;;;	;;;	TRUE	12041.2	24438.5	6033.28	10636.1	12034.8	7045.23	30056.5	13835.4	9008.53	2783.03	2438.85	2486.72	4051.39	2742.64	2694.92	3006.62	3132.81	3057.28
O00148	DDX39A	ATP-dependent RNA helicase DDX39A	nuclear speck			TRUE	530453	1.17877e+06	1.07021e+06	795206	901624	611452	1.02186e+06	789040	708910	143112	340159	329387	220932	236768	124644	257951	202349	222849
O00151	PDLIM1	PDZ and LIM domain protein 1				TRUE	128985	50398.9	47149	90240.1	85862	50387.1	82279.2	75798.7	77478.1	1.01829e+06	448819	398908	656003	559444	341185	595212	595512	563185
O00154;O00154-4;O00154-5;O00154-6;O00154-7	ACOT7	Cytosolic acyl coenzyme A thioester hydrolase;Isoform 4 of Cytosolic acyl coenzyme A thioester hydrolase;Isoform 5 of Cytosolic acyl coenzyme A thioester hydrolase;Isoform 6 of Cytosolic acyl coenzyme A thioester hydrolase;Isoform 7 of Cytosolic acyl coenzyme A thioester hydrolase	nucleoplasm,cytosol;;;;	;;;;	protein binding;;;;	TRUE	13260.5	7895.21	6695.06	12988.7	14667.2	8108.07	15386.9	9828.18	12924.1	63558.6	28148.6	27433	38867.4	43681.9	17790.3	51102.1	41949.6	44157.3
O00159	MYO1C	Unconventional myosin-Ic	nucleolus,plasma membrane,nuclear body,Requires Ontology	chromatin remodeling,positive regulation of transcription from RNA polymerase I promoter,positive regulation of transcription from RNA polymerase II promoter,positive regulation of transcription from RNA polymerase III promoter		TRUE	2.45767e+06	18081902	16947394	13409365	13374667	13275578	17867202	14954741	13874127	4.45381e+06	37903612	36027748	28820720	28217012	27478726	37328876	34118852	30556890
O00159-2	MYO1C	Isoform 2 of Unconventional myosin-Ic				TRUE	16309.1	189832	180176	171943	162723	140730	125389	188747	159552	37408.4	511615	555860	438578	400952	375996	306978	447463	368921
O00159-3	MYO1C	Isoform 3 of Unconventional myosin-Ic				TRUE	190531	1.99478e+06	2.1278e+06	2.03251e+06	1.91913e+06	2.23876e+06	2.54438e+06	2.04063e+06	2154978	220834	2784336	2.68198e+06	2.86603e+06	2092353	3.86654e+06	4.22099e+06	2.26091e+06	2.44427e+06
O00161	SNAP23	Synaptosomal-associated protein 23	nucleoplasm,plasma membrane			TRUE	39464.3	53658.7	44824.7	19645.7	9332.08	6064.41	4901.95	6114.49	2995.36	141890	233321	208616	62131.6	40330.2	26588.5	28589.1	30540.8	25449.6
O00165;O00165-2;O00165-5	HAX1	HCLS1-associated protein X-1;Isoform 2 of HCLS1-associated protein X-1;Isoform 5 of HCLS1-associated protein X-1	mitochondrion;;	;;	;;	TRUE	11729.9	34131.8	30551.9	33617.4	35830.2	20255.7	37211.3	30749.6	31172.1	28535.5	114356	125601	127664	118030	87418.8	144939	109814	113368
O00170	AIP	AH receptor-interacting protein				TRUE	17126	5215.01	6270.94	6993.59	4331.27	6487.02	6366.19	6498.51	4306.09	26570.9	8396.87	13087.4	15147.7	6577.47	13690	11758.5	16293.4	8244.39
O00178	GTPBP1	GTP-binding protein 1				TRUE	377.247	237.989	548.97	241.301	715.299	1142.31	664.326	574.394	332.068	10966.8	13864.2	2369.15	4748.29	3185.48	7344.65	8751.32	3166.42	9027.26
O00186	STXBP3	Syntaxin-binding protein 3				TRUE	26305.5	16006.3	14088.1	24605.1	22690.2	15136.2	22459.5	19246.2	18224.1	63886	34065.7	42161.6	51770.4	49969.4	27518	37645.3	40804.8	48408.1
O00189	AP4M1	AP-4 complex subunit mu-1				TRUE	4164.45	10790.6	6609.17	11470.8	17818.1	6328.68	13908.3	8684.09	8151.34	6502.74	17550.8	9040.3	10623.3	20717.5	7546.17	18725.5	12013.7	12678.7
O00192;O00192-2	ARVCF	Splicing regulator ARVCF;Isoform Short of Splicing regulator ARVCF	;	;	;	TRUE	3300.97	7357.54	5600.98	3233.45	4750.05	1768.69	3263.79	3093.85	2191.39	123120	132145	134194	60137.4	129319	27341.4	104343	100091	65718
O00193	SMAP	Small acidic protein				TRUE	15281.4	47969	41535.2	79486.7	115916	15214.2	31562.3	34610.2	23333.1	270051	1.20981e+06	899494	1366956	2137774	398487	826560	681879	672799
O00203	AP3B1	AP-3 complex subunit beta-1			protein binding	TRUE	46354.6	44573.3	40737.6	65520.9	57898.9	53593.4	80956.7	69710.3	63924.2	52820.4	51885.8	55037.1	88801.2	73214.7	65230.8	112483	87440.9	86652.7
O00214;O00214-2	LGALS8	Galectin-8;Isoform 2 of Galectin-8	;	;	protein binding;	TRUE	36806.9	33228.2	30136.2	22432.6	25931.6	10212.9	14173.5	6812.4	12812.9	106977	93064	66495.7	46868.6	26705.5	13516.6	14614.9	7983.12	16756.8
O00217	NDUFS8	NADH dehydrogenase [ubiquinone] iron-sulfur protein 8, mitochondrial				TRUE	7184.79	18715.1	18614.1	9631.13	22053.5	8720.02	21722.9	8061.63	15406.5	91525.7	47704.7	49268.6	101548	89583	14271.6	72542	17293.6	14535.9
O00222;O00222-2;O00222-3	GRM8	Metabotropic glutamate receptor 8;Isoform B of Metabotropic glutamate receptor 8;Isoform C of Metabotropic glutamate receptor 8	;;	;;	;;	TRUE	3963.95	4293.61	6301.48	6043.39	3009.87	15605.4	5509.44	11359	5402.21	35788.9	34982.3	64082.9	58497	18803.5	487651	50784.3	310803	60020.7
O00231;O00231-2	PSMD11	26S proteasome non-ATPase regulatory subunit 11;Isoform 2 of 26S proteasome non-ATPase regulatory subunit 11	;	;	;	TRUE	61276.6	71108.1	64137.3	79732	64270.3	59879.2	83940.4	78146.2	65366	113762	162735	171713	216787	221780	170092	263711	227342	196558
O00232	PSMD12	26S proteasome non-ATPase regulatory subunit 12				TRUE	45123.3	52872	50124.4	61528.9	54300.9	39656.1	64890.9	54470.5	54820.3	143604	175616	188437	251099	195667	142121	244069	210220	201112
O00233;O00233-2	PSMD9	26S proteasome non-ATPase regulatory subunit 9;Isoform p27-S of 26S proteasome non-ATPase regulatory subunit 9	;	;	;	TRUE	4044.58	4154.46	6684.03	5569.6	7368.25	3003.73	5999.38	4012.87	4889.85	20712.8	17505.1	25702.1	36131.9	40715.5	10678.8	25800.3	15203	24080
O00255;O00255-1;O00255-3	MEN1	Menin;Isoform 2 of Menin;Isoform 3 of Menin	nucleoplasm,cytosol;;	;;	protein binding;;	TRUE	5552.87	5420.96	4392.91	3538.07	5349.79	4672.19	7214.56	7546.26	5619.5	24427.6	61560.1	6898.72	15265.3	22805.2	13605.4	36169.7	20777.2	13129.3
O00257	CBX4	E3 SUMO-protein ligase CBX4	nucleoplasm,nuclear body		protein binding	TRUE	6435.13	5673.7	5890.33	6987.58	8450.59	6479.06	13141	11000.9	8967.96	19705.2	12830	14938.9	11264.3	19940.1	20733.2	27177	29440.1	24755.3
O00258;O00258-2	GET1	Guided entry of tail-anchored proteins factor 1;Isoform 2 of Guided entry of tail-anchored proteins factor 1	;	;	;	TRUE	1363.18	9985.07	7481.66	3868.01	6747.65	3992.79	8695.36	5357.44	2196.33	3323.5	13490.9	9791.52	33076.7	27344.1	3370.11	13136.6	22348.7	7591.98
O00264	PGRMC1	Membrane-associated progesterone receptor component 1				TRUE	25165.7	21537.6	23024.2	16502.2	21250.5	14751.8	23221.2	18891.5	19610.3	62706.7	85719.3	113882	82289.7	91852.5	63036.6	54003.1	82849.5	98339
O00267;O00267-2	SUPT5H	Transcription elongation factor SPT5;Isoform 2 of Transcription elongation factor SPT5	nucleoplasm;	;	;	TRUE	3720.67	1694.65	2360.39	9495.15	7393.83	6535.87	14914.8	12583.7	10367.9	19153	2321.45	4207.64	40126.1	30026.8	31324.5	49643.4	48124.4	40111.9
O00299	CLIC1	Chloride intracellular channel protein 1				TRUE	174746	56650.4	59703.2	154774	160601	84534.7	184499	134352	155143	168021	142666	95238.1	628515	664312	234756	493808	386326	650669
O00303	EIF3F	Eukaryotic translation initiation factor 3 subunit F				TRUE	57398.8	70010	64580.4	83778.6	89085.8	56238.8	82632.5	77480.5	77042.4	187976	173136	169669	272248	248501	153872	240236	222771	218625
O00308	WWP2	NEDD4-like E3 ubiquitin-protein ligase WWP2				TRUE	2568.28	4067.82	4972.41	3119.97	4005.77	3506.98	5379.46	4670.59	3697.45	29940.9	28386.1	27933.7	23611.7	22250.6	32492.5	51348.8	29113.5	22958.1
O00330;O00330-3	PDHX	Pyruvate dehydrogenase protein X component, mitochondrial;Isoform 3 of Pyruvate dehydrogenase protein X component, mitochondrial	;	;	;	TRUE	14130.9	13200.6	13560.6	14931.2	8342.55	11601.2	6859.19	14189.3	12901.3	64804.9	27013.3	47559.3	31848.8	29227.7	21776.9	33271.7	45897.4	38527.6
O00339;O00339-2;O00339-3	MATN2	Matrilin-2;Isoform 2 of Matrilin-2;Isoform 3 of Matrilin-2	;;	;;	;;	TRUE	164100	63474.7	60443.7	29034.1	30664.1	28178.5	39185.8	36470.1	27639.3	312702	72760.5	112865	34862.6	27842.5	35220.1	33716	53673.2	40043
O00391	QSOX1	Sulfhydryl oxidase 1	Golgi apparatus,intracellular membrane-bounded organelle,intercellular bridge			TRUE	4464.98	21612	18351.3	16161.3	14575.4	11653.2	19960	15854	12897.4	21300.7	43648.4	52283.1	31714.9	21589.5	33506.1	34088.7	37488.8	31071.1
O00399	DCTN6	Dynactin subunit 6				TRUE	3141.85	4816.35	5097.71	6292.22	4063.87	3832.73	5520.16	6659.58	2981.59	3517.65	26544	2518.85	2490.83	4148.66	4522.34	11914.4	17560.6	5898.96
O00400	SLC33A1	Acetyl-coenzyme A transporter 1				TRUE	4254.67	19925.1	16475	21227.4	20542.2	11954.7	34352.5	16137.3	16918.7	13128	29519.1	22387.5	37773.6	29920.7	33536	41676.1	35432.8	37024
O00410;O00410-3	IPO5	Importin-5;Isoform 3 of Importin-5	nucleoplasm,Golgi apparatus,cytosol,nuclear membrane;	;	protein binding;	TRUE	63230.2	67624.4	63955.3	78104.7	82581.1	48624.6	91888.1	75150.3	74522.8	220093	238163	232921	285500	303713	174350	311521	279782	271440
O00411	POLRMT	DNA-directed RNA polymerase, mitochondrial				TRUE	5484.47	5169.5	5095.83	8649.75	7326.78	6262.68	15223.5	11354.5	9522.98	7335.01	5389.1	5887.5	11146	5134.76	13505.4	22496.8	33284.7	18863.7
O00422;O00422-2	SAP18	Histone deacetylase complex subunit SAP18;Isoform 2 of Histone deacetylase complex subunit SAP18	nucleoplasm,cytosol,nuclear body;	;	;	TRUE	50901.5	22690.6	17179	36513.1	57512	27628.5	60428.9	45132.8	35953.2	88501.1	15061.9	23606.8	57322.8	41754.3	15129.2	64865.9	31412.9	29609.4
O00425	IGF2BP3	Insulin-like growth factor 2 mRNA-binding protein 3	cytosol			TRUE	41033.8	20460.5	19338.9	30450.8	40529.5	33614.3	54647.6	49745.9	43951.8	91825.7	35294.7	42651.8	90205.8	92431.2	81378.5	123585	161817	127598
O00429;O00429-2;O00429-3;O00429-4;O00429-5;O00429-6;O00429-8;O00429-9	DNM1L	Dynamin-1-like protein;Isoform 4 of Dynamin-1-like protein;Isoform 2 of Dynamin-1-like protein;Isoform 3 of Dynamin-1-like protein;Isoform 5 of Dynamin-1-like protein;Isoform 6 of Dynamin-1-like protein;Isoform 8 of Dynamin-1-like protein;Isoform 9 of Dynamin-1-like protein	cytosol,microtubule,intracellular membrane-bounded organelle;;;;;;;	protein localization to mitochondrion;;;;;;;	protein binding,identical protein binding;;;;;;;	TRUE	19279.9	21789.9	21349.4	24679.4	26750	17411	25827.3	24683.6	24344.3	27023.5	31447.4	26754.1	51075.3	43587.7	30676.8	25909.3	42806.5	39127.4
O00442;O00442-2	RTCA	RNA 3'-terminal phosphate cyclase;Isoform 2 of RNA 3'-terminal phosphate cyclase	nucleoplasm;	;	protein binding;	TRUE	20952.7	37617.8	31842	41127.7	45478	30057.2	43866.7	32234.3	36506.4	68243.9	138487	137019	169307	186785	114374	177819	115884	153589
O00443	PIK3C2A	Phosphatidylinositol 4-phosphate 3-kinase C2 domain-containing subunit alpha	nucleoplasm,cytosol,intracellular membrane-bounded organelle			TRUE	52916.3	463388	422461	270048	290303	122346	221245	142759	178544	75470.1	719504	749006	451987	444636	220517	368590	254787	294916
O00458	IFRD1	Interferon-related developmental regulator 1				TRUE	1894.65	5080.08	3151.31	7248.83	6833.31	6014.06	16581.5	11887.9	11313.5	14554.5	19659.9	18357.1	18842.5	23612.4	35580.9	62841.8	61199.4	51119.3
O00468-6	AGRN	Isoform 6 of Agrin				TRUE	48589.8	36774.6	33381.5	39671.5	42209.8	31124.1	49845.6	39596.9	37311.6	100004	64870.6	62274.5	88300.1	75801	45706	88303.8	70377.1	69980
O00469	PLOD2	Procollagen-lysine,2-oxoglutarate 5-dioxygenase 2				TRUE	90172.4	132458	122936	96976.9	100162	55959.5	79199.6	64059.6	68538.3	247818	376074	361952	274920	259469	155300	217715	183632	214888
O00471	EXOC5	Exocyst complex component 5				TRUE	7314.5	14100.7	10146.7	12702.3	9905.02	4692.31	11301.6	7913.01	9820.76	97252.8	229059	189902	157730	136232	93609.3	152109	119806	126147
O00483	NDUFA4	Cytochrome c oxidase subunit NDUFA4				TRUE	45389.1	81639.8	68664.2	72906.7	81917.3	53808.2	74735.2	54731.8	56151.6	302565	328566	329958	386270	277633	301779	391497	293247	301715
O00487	PSMD14	26S proteasome non-ATPase regulatory subunit 14				TRUE	53758.3	63058.4	55484	87900.1	86543.5	60032	76235.9	79853.7	92846.7	114981	124266	115594	182509	173149	133829	167017	159719	154364
O00488	ZNF593	Zinc finger protein 593				TRUE	4108.21	3669	3721.92	3381.68	3399.01	6479.13	4663.81	5547.34	5140.84	12390.9	1816.11	26450.3	13016.6	13071.9	13155.7	7912.06	21413.4	11988.6
O00505	KPNA3	Importin subunit alpha-4				TRUE	33657.2	20691	18840.5	29648.2	33252.6	17260.6	31567.4	26008.1	26567.1	106763	24441.8	36028.3	58945.4	101527	49348	88711.8	78683	89578.6
O00506	STK25	Serine/threonine-protein kinase 25				TRUE	7458.06	41489.7	6908.12	59201.3	17287.7	40137.5	14131.7	16764.7	91235.6	7610.57	11389.9	11054.1	36156.9	16185.7	12554.8	6121.14	25295.2	18602.3
O00522;O00522-3	KRIT1	Krev interaction trapped protein 1;Isoform 3 of Krev interaction trapped protein 1	;	;	;	TRUE	3596.77	3158.89	2691.47	1184.85	1600.69	1466.98	1867.22	2138.23	1009.35	30760.3	35950.1	44961.2	7514.79	11937.8	7721.15	9809.35	17781.8	6870.79
O00541;O00541-2	PES1	Pescadillo homolog;Isoform 2 of Pescadillo homolog	nucleoplasm,chromosome,nucleolus,cytosol;	;	;	TRUE	174673	65469.2	55838.4	88199.4	111050	156788	227438	214187	172097	280814	76088.2	84412.8	102432	171753	220488	342112	334801	278924
O00560	SDCBP	Syntenin-1	nucleoplasm,cytosol,nuclear membrane		protein binding	TRUE	79465.7	157068	145431	133763	137644	161522	277757	259081	174413	346904	610536	607807	584395	618347	750293	1207676	1.12886e+06	881098
O00560-2	SDCBP	Isoform 2 of Syntenin-1				TRUE	6441.03	13728.3	12287.8	5803.33	6665.24	10868	31578	17347.6	13753.5	7436.98	8304.48	4371.32	5580.96	2707.18	7137.39	77171.8	5186.12	6962.47
O00566	MPHOSPH10	U3 small nucleolar ribonucleoprotein protein MPP10				TRUE	32150.8	4532.24	2381.47	7663.73	13407.5	15770.1	27331	24117.2	19800.8	137649	15922.7	11275.5	35063	52931.8	46367.7	76858.1	90901.9	79326.1
O00567	NOP56	Nucleolar protein 56				TRUE	459033	72547	65874.5	155017	182384	207350	350118	309525	243953	1.69969e+06	205001	214083	589631	686724	750214	1.32327e+06	1.22618e+06	972502
O00571	DDX3X	ATP-dependent RNA helicase DDX3X	nucleoplasm,cytosol			TRUE	568312	357847	338515	393367	518200	380621	488072	491615	404973	1.08646e+06	575546	650824	756846	946991	714413	974705	1.01295e+06	776765
O00592;O00592-2	PODXL	Podocalyxin;Isoform 2 of Podocalyxin	nucleolus,plasma membrane,centriolar satellite,intracellular membrane-bounded organelle;	;	protein binding;	TRUE	116041	88505.8	79008.6	38511.3	37413	18156.9	22951.6	19226.9	23549.1	559389	474319	597508	179515	173297	48503.6	139306	80103.5	124287
O00622	CCN1	CCN family member 1				TRUE	70419	19134.6	16053.5	15948.1	18593.5	7696.18	36531.1	24873.6	23609.2	143778	56071.2	44356.6	21351.7	28601.1	23727.7	54025.5	64042.3	50818.2
O00625	PIR	Pirin				TRUE	7560.11	21456.9	8105.86	12294.9	7761.14	3918.24	10375.2	7955.05	10775.9	7706.87	3405.31	3576.66	18508.4	21664.3	7390.34	40472.8	10520.8	8360.55
O00629	KPNA4	Importin subunit alpha-3				TRUE	8654.25	4751.06	5249.62	5118.62	3981.94	7049.52	15765	8689.52	5042.75	146957	25801.8	36358.1	84594.7	37563.6	52084	78639.3	146504	61095.5
O00635	TRIM38	E3 ubiquitin-protein ligase TRIM38				TRUE	1694.81	1375.68	1087.84	982.815	1142.03	1215.74	1727.83	1023.13	915.292	9859.46	8898.4	4864.72	7953.86	11392.8	6088.02	11543.2	8147.96	6245.28
O00712;O00712-4;O00712-5	NFIB	Nuclear factor 1 B-type;Isoform 4 of Nuclear factor 1 B-type;Isoform 5 of Nuclear factor 1 B-type	fibrillar center,nucleus,nucleoplasm;;	negative regulation of transcription from RNA polymerase II promoter,negative regulation of DNA binding;;	DNA binding,Requires Ontology;;	TRUE	28071.8	44588.8	43184.8	27750	41908.6	26649.2	39283.9	35557.4	35190	30033.8	43005.6	35110	26430.2	51444.7	34983.8	63331	46739.2	62826.5
O00743;O00743-2;O00743-3	PPP6C	Serine/threonine-protein phosphatase 6 catalytic subunit;Isoform 2 of Serine/threonine-protein phosphatase 6 catalytic subunit;Isoform 3 of Serine/threonine-protein phosphatase 6 catalytic subunit	;;	;;	;;	TRUE	31605.2	48181	44745.4	39098.6	48811.3	83254.7	100185	79228.1	70989.2	154533	256016	255869	182185	281324	501819	774999	550454	428938
O00746;O00746-2	NME4	Nucleoside diphosphate kinase, mitochondrial;Isoform 2 of Nucleoside diphosphate kinase, mitochondrial	mitochondrion;	;	;	TRUE	8507.74	7099.09	1713.91	1537.64	6006.46	1421.42	4771.97	1171.27	4793.01	215414	43885.2	17517.8	16959.7	110690	12769.1	250827	12280.3	317783
O00750	PIK3C2B	Phosphatidylinositol 4-phosphate 3-kinase C2 domain-containing subunit beta				TRUE	6852.49	5745.73	4258.25	5921.18	8026.37	5210.89	8165.41	7450.52	7607.77	23081.1	14552	22124	17113.3	24811.7	19471.7	25782.4	27723.9	18708.7
O00762	UBE2C	Ubiquitin-conjugating enzyme E2 C	cytosol,plasma membrane			TRUE	15116.6	5426.13	3040.71	12325.9	8543.81	8799.33	12577.2	7142.83	13762	9511.58	7911.65	3291.83	8979.24	7354.24	5895.17	7212.64	7494.92	7303.17
O00764;O00764-3	PDXK	Pyridoxal kinase;Isoform 3 of Pyridoxal kinase	nucleoplasm;	;	;	TRUE	33907.4	13571.1	10799.9	10818	18720.5	11479.7	26566.8	4437.92	14728.3	7013.63	6929.81	3204.73	5090.33	3892.9	4153.9	10904.9	3808.39	5074.41
O00767	SCD	Stearoyl-CoA desaturase				TRUE	38183.6	85503	68401.5	66330.5	65230.6	42830.3	111600	73298.1	57332.4	129411	338045	175380	307799	457739	188558	490888	293075	192145
O14497;O14497-2;O14497-3	ARID1A	AT-rich interactive domain-containing protein 1A;Isoform 2 of AT-rich interactive domain-containing protein 1A;Isoform 3 of AT-rich interactive domain-containing protein 1A	nucleoplasm;;	;;	protein binding;;	TRUE	3363.51	2490.47	1192.04	9139.38	10017.1	1249.92	13677.5	8023.32	6381.32	2384.37	8896.09	2945.77	23763.8	27866.4	13566.4	21079.7	9367.69	19401.8
O14519;O14519-2;O75956	CDK2AP1;CDK2AP1;CDK2AP2	Cyclin-dependent kinase 2-associated protein 1;Isoform 2 of Cyclin-dependent kinase 2-associated protein 1;Cyclin-dependent kinase 2-associated protein 2	nucleoplasm,cytosol;;	;;	;;	TRUE	25319	3825.2	5602.1	5214.9	4842.67	7788.79	4886.44	6053.15	2811.41	58704.8	7883.84	14715.3	13790.3	7883.63	25619.7	11451	19527.9	5718.12
O14524;O14524-2	NEMP1	Nuclear envelope integral membrane protein 1;Isoform 2 of Nuclear envelope integral membrane protein 1	;	;	protein binding;	TRUE	2182.32	21951	29164.6	30074	23737.4	25218.3	39540.3	29701.7	24785.8	7838.74	53132.6	6977.67	6504.05	2006.72	10144.5	63384.1	9254.67	22454.9
O14530;O14530-2	TXNDC9	Thioredoxin domain-containing protein 9;Isoform 2 of Thioredoxin domain-containing protein 9	cytosol;	;	;	TRUE	63920.7	26764.5	22910.3	44829.8	73367	32514.7	50371.8	60881.4	59356.4	16226	7537	9091.02	13763.4	6063.95	10001.1	19459.4	15219.8	11691
O14545	TRAFD1	TRAF-type zinc finger domain-containing protein 1				TRUE	19246.9	28169.6	26479.5	29291	32929.2	17041.5	17593.9	14552.8	17451.1	46624.8	55564.8	60205.8	72737.7	79441.7	33585.2	28988.4	39516.8	33002.5
O14561	NDUFAB1	Acyl carrier protein, mitochondrial				TRUE	3743.59	6176.35	7810.23	3417.3	1698.63	1834.85	8614.14	1176.31	3104.84	7999.19	4803.31	55047.2	5954.58	4344.47	5413.48	4599.44	2910.87	9955.34
O14562	UBFD1	Ubiquitin domain-containing protein UBFD1				TRUE	12726.5	6324.93	6309.59	8138.35	6323.24	8111	6437.78	5737.74	6398.22	64106.7	134824	180577	72402.8	50700	69354.1	59852.9	36610.2	90468.4
O14578;O14578-4	CIT	Citron Rho-interacting kinase;Isoform 4 of Citron Rho-interacting kinase	;	;	;	TRUE	17816.6	23542.3	15314.8	21994.6	27747.5	27987.7	37533.4	32182.7	32029.6	869647	374151	531141	534460	606814	320402	1.20871e+06	753255	954497
O14579	COPE	Coatomer subunit epsilon	nucleoplasm,Golgi apparatus			TRUE	37278.4	81871.4	70168.3	94555.5	99691	75227.8	132623	103858	103334	169086	293661	280079	350262	389660	256268	574948	412086	368766
O14595	CTDSP2	Carboxy-terminal domain RNA polymerase II polypeptide A small phosphatase 2				TRUE	2510.93	2185.24	2484.96	4905.48	3635.04	2737.74	6021.16	4262.74	4198.01	6464.96	11036.5	18501.1	5515.7	5892.31	7794.9	14825.2	10184.7	12175.7
O14602	EIF1AY	Eukaryotic translation initiation factor 1A, Y-chromosomal				TRUE	9714.72	3832.87	2930.31	3121.31	4732.45	2582.49	4178.23	2882.52	3493.1	96718.8	25905.9	18736	22298.2	53066.7	15015.5	29133.4	23086.3	28599.3
O14607;O14607-2;O14607-3;O14607-4;O14607-5;O15550	UTY;UTY;UTY;UTY;UTY;KDM6A	Histone demethylase UTY;Isoform 2 of Histone demethylase UTY;Isoform 3 of Histone demethylase UTY;Isoform 4 of Histone demethylase UTY;Isoform 5 of Histone demethylase UTY;Lysine-specific demethylase 6A	;;;;;	;;;;;	;;;;;	TRUE	969.77	882.33	623.728	1019.16	1411.73	1180.28	1121.04	700.684	1210.81	7970.24	5892.85	12011.8	9234.21	48083.5	9635.11	8564.46	31004.2	28890.5
O14613	CDC42EP2	Cdc42 effector protein 2				TRUE	10157.4	15141	13391.2	12856.8	14368.5	9822.86	17225.8	11468.8	12758.4	27914.9	44257.4	32021.1	24773.3	18619	35900.9	65192.1	24230.1	53997.5
O14617;O14617-5	AP3D1	AP-3 complex subunit delta-1;Isoform 5 of AP-3 complex subunit delta-1	;	;	;	TRUE	31480.6	29876	29401.3	43790.1	39664.1	32318.1	65443.8	49309.6	47360.9	49381.4	57725.7	58192.7	83214.7	82003.8	82160.4	122248	110082	90201.4
O14639;O14639-2;O14639-6	ABLIM1	Actin-binding LIM protein 1;Isoform 2 of Actin-binding LIM protein 1;Isoform 6 of Actin-binding LIM protein 1	;;	;;	protein binding;;	TRUE	7021.68	15887.8	11654.3	23403.1	25670.8	6567.08	8218.27	7932.58	6850.93	17665.9	59353.5	29332.3	80286.4	107438	23264.7	33304	30752.7	39368
O14641	DVL2	Segment polarity protein dishevelled homolog DVL-2				TRUE	10964.5	11480.1	13024	12739.9	14437.4	11814.3	23023.5	13583.8	14565.5	35791.7	56284.2	95930.5	45726.1	72953.7	51383.3	117805	98382.1	32486.7
O14646;O14646-2	CHD1	Chromodomain-helicase-DNA-binding protein 1;Isoform 2 of Chromodomain-helicase-DNA-binding protein 1	;	;	protein binding;	TRUE	24554.3	6971.57	6002.23	5508.26	6687.98	7621.98	17582.9	17958	13144	80505.3	13605.9	11385.7	26514.1	23418.7	28783.5	87329	69080.4	62013.6
O14647	CHD2	Chromodomain-helicase-DNA-binding protein 2			protein binding	TRUE	33032.7	3801.64	3055.74	11087.7	13840.4	14272.5	30137.5	29650.6	22342.5	63282.8	8560.15	13713.3	27916.8	20371.6	33442.2	60412.1	66343.9	55550.6
O14653;O14653-2;O14653-3	GOSR2	Golgi SNAP receptor complex member 2;Isoform B of Golgi SNAP receptor complex member 2;Isoform 3 of Golgi SNAP receptor complex member 2	nucleoplasm,Golgi apparatus,cytosol;;	;;	;;	TRUE	18449.7	30898.2	30305.7	18428.1	14913.5	6174.71	33891.5	2145.29	10101.7	18247.3	2877.94	8765.17	32665.2	22422.9	5347.72	3011.08	10368	16907.3
O14656	TOR1A	Torsin-1A	nuclear membrane,intracellular membrane-bounded organelle		protein binding	TRUE	6464.97	10280.3	9130.13	7248.29	7260.05	5427.01	7908.3	6333.05	5787.19	17466.8	19607.6	20812.4	24692.2	20253	10193.9	13479.3	18934.2	16753.7
O14662;O14662-5	STX16	Syntaxin-16;Isoform E of Syntaxin-16	endoplasmic reticulum,Golgi apparatus,cytosol,membrane,intracellular membrane-bounded organelle;	;	protein binding;	TRUE	3041.48	954.432	1990.41	2287.44	1688.37	2242.68	3503.98	1977.07	2029.37	29594	118824	23178.1	29338.9	163293	28365.5	151327	27474.4	27705.1
O14672	ADAM10	Disintegrin and metalloproteinase domain-containing protein 10	plasma membrane,intracellular membrane-bounded organelle		protein binding	TRUE	20614.6	20148.3	18423.7	19553.4	23711.9	18722	25825.8	22545.5	21081.2	34091.7	62970.2	31765.1	44190.1	44722.9	48392.7	69187.7	27742.8	26490.3
O14681	EI24	Etoposide-induced protein 2.4 homolog	endoplasmic reticulum,Golgi apparatus,cytosol			TRUE	15695.8	40008	39357.4	33432.4	30265.8	15211.6	33884.2	30429.1	28122.4	50255.9	253753	282097	292881	125114	96296.2	298336	101248	129502
O14683	TP53I11	Tumor protein p53-inducible protein 11				TRUE	9469.69	26722	16548.1	12707.9	6945.47	5694.27	20744.5	7891.5	2051.32	46332.8	148321	114999	122563	22433.5	17983.9	162196	53314.3	6937.2
O14730;O14730-2	RIOK3	Serine/threonine-protein kinase RIO3;Isoform 2 of Serine/threonine-protein kinase RIO3	;	;	;	TRUE	11552.3	21340.7	15442.6	17674.5	24312.7	14410.9	30358.5	15570	20990.8	59934	37999.3	45647.2	18469.7	85313	25486.5	129450	62152.4	57384.2
O14733;O14733-3;O14733-4	MAP2K7	Dual specificity mitogen-activated protein kinase kinase 7;Isoform 3 of Dual specificity mitogen-activated protein kinase kinase 7;Isoform 4 of Dual specificity mitogen-activated protein kinase kinase 7	;;	;;	protein binding;;	TRUE	14536.6	24431.5	19723.1	18879.3	25519.5	9583.64	24285.5	15923.5	18138.8	4247.11	13574.6	9226.14	9407.15	15491.6	6401.46	11830.9	11571.4	13476.6
O14734	ACOT8	Acyl-coenzyme A thioesterase 8				TRUE	20743.3	33654.4	27380.5	20539.4	25368.7	21853.1	33100.4	22662.9	19984.2	57720.3	62752.7	65529.2	41136.2	68677.7	62362.4	59925.8	64417.2	50667.7
O14735;O14735-3	CDIPT	CDP-diacylglycerol--inositol 3-phosphatidyltransferase;Isoform 3 of CDP-diacylglycerol--inositol 3-phosphatidyltransferase	;	;	;	TRUE	29024.5	56333.9	56650.5	59968.4	61261.9	55673.6	86011	62558.4	62361.3	55259.1	128804	136959	122279	117071	160907	155403	157645	124577
O14737	PDCD5	Programmed cell death protein 5				TRUE	13229.4	3667.48	4515.6	4654.6	4903.61	3697.88	5327.38	7028.4	3445.68	2.3083e+06	277057	394975	431483	409840	289354	491300	7089110	297708
O14744;O14744-2	PRMT5	Protein arginine N-methyltransferase 5;Isoform 2 of Protein arginine N-methyltransferase 5	nucleoplasm,cytosol;	;	protein binding;	TRUE	23732.8	16059.8	15456	21625.8	25024.2	16767.9	27304.3	24198.6	24085.4	43527.4	28766.6	28202.8	39242.8	50340.2	36766.9	54192.4	47881.7	50092.6
O14745	NHERF1	Na(+)/H(+) exchange regulatory cofactor NHE-RF1				TRUE	41827.3	23057.3	21597.9	20860.3	21290	12529.1	16106.7	15849.4	17323.8	288060	94314.4	129546	165206	112494	99127.8	116545	118608	143880
O14757;O14757-2;O14757-3	CHEK1	Serine/threonine-protein kinase Chk1;Isoform 2 of Serine/threonine-protein kinase Chk1;Isoform 3 of Serine/threonine-protein kinase Chk1	nucleoplasm,intracellular membrane-bounded organelle;;	;;	;;	TRUE	3530.44	2157.66	2663.32	4749.49	6036.57	3326.83	5482.82	3620.18	4145.64	87567.5	96346.6	72359.1	61406.4	117294	67073.1	175432	82266.4	116479
O14763;O14763-2	TNFRSF10B	Tumor necrosis factor receptor superfamily member 10B;Isoform Short of Tumor necrosis factor receptor superfamily member 10B	;	;	;	TRUE	14609.3	15411.9	14226.2	13465	13423.4	8718.45	14485.7	8292.37	9974.59	67175.1	91297.2	38223.7	21791.6	47986.9	33767.7	65743.6	25240.8	51590.3
O14772;O14772-2;O14772-3;Q59H18-1;Q59H18-3;Q59H18-4	FPGT;FPGT;FPGT;TNNI3K;TNNI3K;TNNI3K	Fucose-1-phosphate guanylyltransferase;Isoform 5 of Fucose-1-phosphate guanylyltransferase;Isoform 6 of Fucose-1-phosphate guanylyltransferase;Isoform 1 of Serine/threonine-protein kinase TNNI3K;Isoform 3 of Serine/threonine-protein kinase TNNI3K;Isoform 4 of Serine/threonine-protein kinase TNNI3K	;;;;;	;;;;;	;;;;;	TRUE	1168.3	2098.71	3482.93	2475.69	5662.55	2202.1	6586.62	5026.77	2015.09	1828.87	15230.8	21326.9	11767.6	25016.4	4462.79	8742.73	11905.7	10103.4
O14773	TPP1	Tripeptidyl-peptidase 1			protein binding	TRUE	824.567	34094.6	40021.1	39975.9	40557.5	2593.02	52458.2	51161.9	44261.4	1755.66	32227	71488.6	99209.3	75763	9799.73	71727.7	54021.5	84965.6
O14776;O14776-2	TCERG1	Transcription elongation regulator 1;Isoform 2 of Transcription elongation regulator 1	nucleoplasm;	;	;	TRUE	8450.52	12150.6	12429.8	13645.7	14720	9081.84	21400.5	15217.5	14431.2	24542.9	25291.8	29542.1	30205.1	38837.1	29110.8	50918	26646.6	28209.2
O14787	TNPO2	Transportin-2			protein binding	TRUE	10338.5	7273.01	9022.69	8483.61	11528.9	1949.53	17543.7	2197.9	1763.58	17156.9	16912.1	8213.71	11400	4547.82	7140.27	17123.3	10075.4	6985.47
O14795;O14795-2	UNC13B	Protein unc-13 homolog B;Isoform 2 of Protein unc-13 homolog B	;	;	;	TRUE	1027.99	496.79	993.273	293.446	624.247	775.181	632.619	265.95	301.506	10198.2	2750.7	8399.08	14154.3	34676.4	5780.64	18056.1	15451.4	17813
O14818	PSMA7	Proteasome subunit alpha type-7				TRUE	27783.7	33456.8	30604.4	37354.8	39954.4	30187.8	42466.9	37586.6	39680.5	55224.6	67612.4	60789.4	89614.4	79269.8	62751.6	104109	90065.2	96492.8
O14828	SCAMP3	Secretory carrier-associated membrane protein 3	intracellular membrane-bounded organelle			TRUE	5009.96	22863.8	24320.8	21170.8	22659.7	13134.4	19205.9	16140.6	13922.2	22656.3	262381	216496	228465	154664	129111	274654	186384	190716
O14867	BACH1	Transcription regulator protein BACH1				TRUE	68952.8	67438.2	63916	49944.5	58518.3	141564	78783.2	110177	90928.6	459208	412953	368926	314323	368172	1.20939e+06	596487	838229	719929
O14874;O14874-2;O14874-3	BCKDK	Branched-chain alpha-ketoacid dehydrogenase kinase;Isoform 2 of Branched-chain alpha-ketoacid dehydrogenase kinase;Isoform 3 of Branched-chain alpha-ketoacid dehydrogenase kinase	mitochondrion;;	;;	protein binding;;	TRUE	4088.3	4220.26	3758.21	3952.48	3232.34	4407.83	3932.78	3348.71	3620.74	11730.6	13696.2	16215.7	12303.1	7393.48	12150.2	33934.3	12423.3	14057.7
O14880	MGST3	Glutathione S-transferase 3, mitochondrial				TRUE	2091.84	5816.03	3050.88	1604.77	942.164	1266.43	921.494	1423.99	3433.73	10961.9	30593.7	31441.7	5019.4	7621.54	2933.41	3779.84	4538.63	16780.6
O14893;O14893-2;O14893-3;O14893-5	GEMIN2	Gem-associated protein 2;Isoform 2 of Gem-associated protein 2;Isoform 3 of Gem-associated protein 2;Isoform 5 of Gem-associated protein 2	nucleoplasm,nucleolus,nuclear body;;;	;;;	;;;	TRUE	15362.7	26122.5	32976.4	23715.1	31817.4	60984.6	83169.4	95460.6	60357.6	58267.5	107771	136373	69345.1	133924	143834	272195	367608	228114
O14907	TAX1BP3	Tax1-binding protein 3				TRUE	15281.9	5107.61	3105.83	5309.71	4874.1	4820.66	5914.34	3475.53	5917.07	185553	10782.9	7385.82	10484.4	8463.66	9613.42	20146.9	8757.83	12558.4
O14908	GIPC1	PDZ domain-containing protein GIPC1			protein binding	TRUE	29827	25450.9	24408.7	27394.5	25478.4	23459.8	32069.2	21439.8	19413.7	30247.4	19574.1	16138.7	34957.7	19192.1	37920.5	48896.7	65093.3	45541.7
O14920	IKBKB	Inhibitor of nuclear factor kappa-B kinase subunit beta	cytosol		protein binding	TRUE	2282.89	2870.76	3335.44	3691.14	2966.11	1763.36	5293.26	2166.33	2574.88	16107	14790.9	12606	14509.4	21895.4	12849.6	4929.23	26123.7	14516.8
O14925	TIMM23	Mitochondrial import inner membrane translocase subunit Tim23				TRUE	11431.1	31836.2	31758.9	31373.9	37017.8	27501.1	32357.8	27098.2	27189.7	25174.6	79689.5	68758.6	89998.6	128250	68249.8	61258.1	72073	59767.8
O14933;O14933-2	UBE2L6	Ubiquitin/ISG15-conjugating enzyme E2 L6;Isoform 2 of Ubiquitin/ISG15-conjugating enzyme E2 L6	;	;	;	TRUE	24106.7	4425.65	9388.66	19998.5	23003.3	22250.8	19973.4	19223.2	18119.1	75160.2	5746.51	11197.9	14260.2	33534.3	53157	54571.6	71485.2	44021.5
O14936;O14936-3	CASK	Peripheral plasma membrane protein CASK;Isoform 3 of Peripheral plasma membrane protein CASK	;	;	protein binding;	TRUE	19114.9	12606.1	12821.2	11249.6	10150.3	5179	9561.93	4842.78	7088	131505	63635.2	55644.7	110845	68773.1	26028.8	37477.2	38005.7	52026.2
O14939;O14939-4	PLD2	Phospholipase D2;Isoform PLD2B of Phospholipase D2	;	;	;	TRUE	5292.85	8626.73	4931.58	4044.82	5869.99	6143.83	6081.94	7585.49	5123.1	11349.3	20200.8	14194.8	11546	7910.22	7608.83	13071	16477.1	12640.3
O14949	UQCRQ	Cytochrome b-c1 complex subunit 8				TRUE	46523	68052	70796.7	78499.5	85956.8	56882.3	81085.3	74766.6	68054.2	128116	235517	234660	250589	253037	159145	253051	240213	213787
O14950;P19105	MYL12B;MYL12A	Myosin regulatory light chain 12B;Myosin regulatory light chain 12A	;	;	;	TRUE	4.31154e+06	40090028	35654168	51295512	50050632	29565786	28707172	29201458	38145248	18719850	202575680	178224576	263370064	278498048	147983232	150819520	140474704	217399360
O14964;O14964-2	HGS	Hepatocyte growth factor-regulated tyrosine kinase substrate;Isoform 2 of Hepatocyte growth factor-regulated tyrosine kinase substrate	lysosome,endosome,cytosol;	;	protein binding;	TRUE	22441.7	17840	17601.8	17486.5	20573.7	11474.1	24005.9	22944.9	21302.9	54722.8	21002.8	12715.6	93686.3	40655.1	18606.9	107779	67763	57335
O14965	AURKA	Aurora kinase A				TRUE	8980.32	11163.1	8937.4	8019.61	11505.4	6462.99	12778.8	10434.8	8794.34	10224.6	9940.97	16405.4	8963.98	9711.46	8736.99	24682.9	14895.4	8372.98
O14966	RAB29	Ras-related protein Rab-7L1	cytosol,intracellular membrane-bounded organelle			TRUE	76646.2	133182	127827	142894	166884	110150	174067	131833	131389	120506	209624	165413	181946	238070	171351	246700	180850	187458
O14972	VPS26C	Vacuolar protein sorting-associated protein 26C				TRUE	3845.54	7373.92	6617.05	6391.11	7949.3	3375.05	7761.01	5219.6	5274.5	14210	18949.8	23450.4	24849.2	19312.4	8152.11	26147.8	17334	17584.6
O14974	PPP1R12A	Protein phosphatase 1 regulatory subunit 12A	nucleolus,cytosol,plasma membrane,actin cytoskeleton			TRUE	152152	1.68029e+06	1.55861e+06	2700764	3.02603e+06	467751	1.03735e+06	600748	1.00065e+06	330646	4.12445e+06	4.02919e+06	6862734	7.61817e+06	1.25092e+06	2.6997e+06	1.64394e+06	2733366
O14975;O14975-2	SLC27A2	Long-chain fatty acid transport protein 2;Isoform 2 of Long-chain fatty acid transport protein 2	;	;	;	TRUE	14267.2	48309.6	41499.5	2375.17	15552.1	20899.4	62748.5	22183.7	17227.7	41877.4	633287	17711.3	16261.3	5168.12	64495	640654	203103	265556
O14976	GAK	Cyclin-G-associated kinase	Golgi apparatus,intracellular membrane-bounded organelle			TRUE	4134.56	8572.25	8706.5	13675.3	15804.9	5732.59	12160	8785.75	10361	11013.3	18920.1	14568.1	29000.4	35142.2	16584.2	24470	24589.2	30140.1
O14979	HNRNPDL	Heterogeneous nuclear ribonucleoprotein D-like	nucleus,nucleoplasm,spliceosomal complex	RNA processing,regulation of gene expression	double-stranded DNA binding,single-stranded DNA binding,poly(A) binding,poly(G) binding	TRUE	126323	47784.2	45509.4	55534.1	63770.1	56795.6	89128.1	80628.5	68046	340543	113184	114416	202182	212115	168818	294954	245075	214205
O14980	XPO1	Exportin-1				TRUE	65737.9	127479	114319	98226.6	109463	85030.2	136630	94946.5	94191.5	143737	249053	272284	190559	218069	194511	313261	224955	225142
O14981	BTAF1	TATA-binding protein-associated factor 172	nucleoplasm,intracellular membrane-bounded organelle			TRUE	12807.9	36784.1	36188.1	25542.4	33602.7	22632.5	48331.9	37307.3	33610.9	5251.36	29729.7	35348.6	20638.6	28280.7	22214	30828.5	59929.2	33610
O15013;O15013-4;O15013-5;O15013-6;O15013-7	ARHGEF10	Rho guanine nucleotide exchange factor 10;Isoform 4 of Rho guanine nucleotide exchange factor 10;Isoform 5 of Rho guanine nucleotide exchange factor 10;Isoform 2 of Rho guanine nucleotide exchange factor 10;Isoform 3 of Rho guanine nucleotide exchange factor 10	;;;;	;;;;	;;;;	TRUE	7171.32	5594.74	5199.87	8641.68	8645.01	4620.18	12698.5	8825.63	9092.21	32735.6	9102.72	8525.99	19550.8	26945.7	13396.9	28870.2	26922.2	25925
O15014	ZNF609	Zinc finger protein 609	nucleoplasm			TRUE	8265.11	11223.2	10918.5	9491.07	8779.06	12720.3	11718.4	11325.5	9827.17	25843.6	25022.1	23448.5	10897.9	16304.6	24206.1	12192.1	9036.14	20770.6
O15018	PDZD2	PDZ domain-containing protein 2	cytosol,plasma membrane,centriolar satellite,intracellular membrane-bounded organelle			TRUE	6165.74	9992.5	9234.45	10968.2	10214	4971.63	6886.76	5719.06	5544.81	7492.21	19489.3	8659.21	13654	13426	6819.45	8941.48	8267	8879.57
O15020;O15020-2	SPTBN2	Spectrin beta chain, non-erythrocytic 2;Isoform 2 of Spectrin beta chain, non-erythrocytic 2	cytosol,plasma membrane,intracellular membrane-bounded organelle;	;	;	TRUE	4039.7	10021.7	7462.71	27330.5	20373.6	6959.82	4206.75	6999.44	5059.39	21641.9	30836.1	52153.3	129655	57888.1	29251.1	17145.6	29892	21527.3
O15021;O15021-2;O15021-3;O15021-6	MAST4	Microtubule-associated serine/threonine-protein kinase 4;Isoform 2 of Microtubule-associated serine/threonine-protein kinase 4;Isoform 3 of Microtubule-associated serine/threonine-protein kinase 4;Isoform 5 of Microtubule-associated serine/threonine-protein kinase 4	;;;	;;;	;;;	TRUE	4689.86	9633.21	6803.63	10895.3	8893.96	6068.7	10943.2	10882.4	11194.8	6524.99	14782.5	28638.3	5779.53	6417.2	4474.97	17622.6	20455.7	6339.19
O15027-5	SEC16A	Isoform 5 of Protein transport protein Sec16A				TRUE	30478.5	236812	216718	145040	149532	83865.7	131881	103701	109501	69745.5	625850	607362	366973	378177	207366	320697	256036	296571
O15031	PLXNB2	Plexin-B2				TRUE	54281.9	63938.7	60368.5	68082.8	59278.6	39624.5	60071.2	47556.5	46938.1	106158	125910	152551	126710	130072	87067.4	121847	110091	104437
O15042;O15042-2	U2SURP	U2 snRNP-associated SURP motif-containing protein;Isoform 2 of U2 snRNP-associated SURP motif-containing protein	nucleoplasm;	;	;	TRUE	14372.6	11271.5	9343.35	11752.5	9248.27	20177.5	16120.1	18862.3	14187.2	46801.3	52048.1	37505.7	62375.2	60505.7	91816.6	83063.1	104257	75417.7
O15061	SYNM	Synemin	intermediate filament cytoskeleton			TRUE	5237.59	11992.9	9553.12	14942.2	19195.3	7282.18	12419.8	9414.73	11816.1	95082.2	184096	113348	128588	201106	87258.5	197812	91815	165247
O15063	GARRE1	Granule associated Rac and RHOG effector protein 1				TRUE	5879.36	7402.5	4062.78	7318.63	10075	5696.68	9266.48	4729.72	8053.26	10236.4	28116.9	12068.9	41689.5	43880.1	14751.9	45858.4	16532.7	16240.8
O15067	PFAS	Phosphoribosylformylglycinamidine synthase				TRUE	1520.56	1434.51	1245.63	1736.07	1909.23	1912.57	939.716	1996.87	1243.5	2461.13	1024.2	3090.78	2657.49	396.729	3181.2	450.347	3809.06	929.652
O15078	CEP290	Centrosomal protein of 290 kDa				TRUE	4259.01	4907.09	5122.24	8179.5	7569.82	5619.16	13838.9	8444.28	7886.41	16412.5	30312	20995.6	19928.1	27583.2	33272.7	28843.5	29056.1	28007.3
O15084;O15084-1;O15084-4	ANKRD28	Serine/threonine-protein phosphatase 6 regulatory ankyrin repeat subunit A;Isoform 3 of Serine/threonine-protein phosphatase 6 regulatory ankyrin repeat subunit A;Isoform 4 of Serine/threonine-protein phosphatase 6 regulatory ankyrin repeat subunit A	;;	;;	;;	TRUE	12378.2	18230	16088.6	27319.4	26972.9	29817.8	45609.3	41338.7	28492.9	14872.7	15984.3	15441.6	41786.7	33163.9	29131.7	58723.4	52985.7	40157.5
O15085;O15085-2	ARHGEF11	Rho guanine nucleotide exchange factor 11;Isoform 2 of Rho guanine nucleotide exchange factor 11	nucleoplasm,plasma membrane;	;	protein binding;	TRUE	2854.47	5873.79	2942.84	6728.91	11672.7	2170.04	9235.46	7204.52	8323.28	3864.35	4479.14	4738.86	9731.89	13448.9	4432.73	7529.84	6618.01	11500.3
O15091;O15091-4	PRORP	Mitochondrial ribonuclease P catalytic subunit;Isoform 4 of Mitochondrial ribonuclease P catalytic subunit	nucleoplasm,mitochondrion;	;	;	TRUE	7442.04	16916	15452.1	17013.1	15862.7	11414.2	15853.4	13726.8	11878.8	31573.5	45297.6	43300.6	44026.9	50801	45996.4	54022.8	48036.8	28044.2
O15111	CHUK	Inhibitor of nuclear factor kappa-B kinase subunit alpha				TRUE	1750.44	4755.35	2896.22	7087.35	8327.91	1322.72	6723.07	3931.49	4927.02	44738.3	84804.1	91672	221913	138419	34152.9	151764	119163	143379
O15118;O15118-2	NPC1	NPC intracellular cholesterol transporter 1;Isoform 2 of NPC intracellular cholesterol transporter 1	;	;	;	TRUE	4010.49	7075.78	6752.52	8870.35	9552.93	4005.47	11900.9	6148.55	7135.59	40188.1	16773.4	20869.3	34936.4	17924.6	41092.1	22360.4	39458.3	23121.3
O15120	AGPAT2	1-acyl-sn-glycerol-3-phosphate acyltransferase beta				TRUE	7030.65	42933.2	34064.6	28584.8	2780.72	32551.9	41926.6	24840.2	24920.9	2.98917e+06	46728.3	29186.5	1.59837e+06	9447.3	3411735	10353863	8866178	9624819
O15121	DEGS1	Sphingolipid delta(4)-desaturase DES1				TRUE	2113.04	4081.24	1825.52	2018.47	2945.19	3530.95	3374.61	2277.1	3999.88	15900.1	28118.4	58673.9	18401.5	59241.4	23156.3	44103.5	34039.3	35400.9
O15143	ARPC1B	Actin-related protein 2/3 complex subunit 1B				TRUE	114265	654124	592756	357309	395176	224764	361256	326156	306135	514369	3845784	3.90514e+06	2.30457e+06	2576637	1.66452e+06	2.14833e+06	2.11079e+06	2.13747e+06
O15144	ARPC2	Actin-related protein 2/3 complex subunit 2				TRUE	123973	895827	788726	482388	509506	314247	464887	454749	417152	304540	2327183	2.41428e+06	1.40572e+06	1.34208e+06	922888	1.41013e+06	1397686	1.37587e+06
O15145	ARPC3	Actin-related protein 2/3 complex subunit 3				TRUE	87894.3	623221	559383	386668	397629	210044	316757	329948	325947	352663	2.31315e+06	2.14836e+06	1593313	1.4967e+06	832182	1.16443e+06	1.33147e+06	1.22197e+06
O15160;O15160-2	POLR1C	DNA-directed RNA polymerases I and III subunit RPAC1;Isoform 2 of DNA-directed RNA polymerases I and III subunit RPAC1	fibrillar center,nucleoplasm;	;	;	TRUE	16669.3	13107.5	15349.8	18682.5	20162.5	18439.3	27202.2	24383.3	22333	51049.1	44972.8	45641.4	71766.7	30466.4	62305.9	118191	74944.6	58178.1
O15173;O15173-2	PGRMC2	Membrane-associated progesterone receptor component 2;Isoform 2 of Membrane-associated progesterone receptor component 2	;	;	;	TRUE	7502.49	3106.55	1450.73	4471.4	2143.59	2864.1	4617.37	3299.36	3886.27	24074.1	21864	18918.2	13956.7	3326.98	9114.89	18129.7	13403.1	11298.9
O15182	CETN3	Centrin-3				TRUE	14963	21517.9	14569.3	6494.93	4324.34	3138.71	8906.05	5496.15	2837.8	36493.2	86765	131335	27852.5	14611.2	9693.98	63223.9	26827.9	9511.72
O15212	PFDN6	Prefoldin subunit 6				TRUE	5093.09	2140.31	3954.92	4667.25	3429.04	3368.94	2415.93	2389.55	4004.77	18531.6	6328.73	3360.46	6846.97	13569.2	11104.6	9542.7	14678.1	7279.58
O15213	WDR46	WD repeat-containing protein 46				TRUE	32127.5	3738.76	4910.53	8943.36	12044.9	14535.8	28263.8	26984.9	18296.9	131352	8921.15	16059.8	27206.3	31760.5	41988.6	109277	115882	74771.5
O15226;O15226-2	NKRF	NF-kappa-B-repressing factor;Isoform 2 of NF-kappa-B-repressing factor	nucleoplasm,nucleolus;	;	;	TRUE	42371.8	4648.34	6010.56	15250.9	20990	20809.6	40051.9	40431.6	27885.7	161935	19954.1	22882.8	50742.3	65652.1	45219.1	130372	127751	79286.7
O15230	LAMA5	Laminin subunit alpha-5				TRUE	23878.7	18179.7	18017.7	19886.2	19850.5	17424.7	29483.5	23279.7	21081.7	14935.3	15437.3	12261.7	15077.8	14242.9	13662.7	22454.4	14920.6	16868.4
O15231-2	ZNF185	Isoform 2 of Zinc finger protein 185				TRUE	2294.96	5088.4	6088.32	17030.6	15389.1	6912.5	8399.45	6741.62	9791.83	12432.9	30036	27857.4	128175	124474	21464.1	58655.6	67689.9	105913
O15231;O15231-6	ZNF185	Zinc finger protein 185;Isoform 6 of Zinc finger protein 185	;	;	;	TRUE	27318.7	51866.7	44626.2	133733	128638	54733.6	79194.9	58606.8	73272.4	32494.2	62201.7	65307.7	192990	158211	74927.2	111173	81436.1	114197
O15235	MRPS12	Small ribosomal subunit protein uS12m				TRUE	25316.8	22694.4	20680.5	20697.3	11304.1	15870.1	23973.1	18947	18673.6	92484.9	80975.3	54875.4	59570.4	72130.2	56364.1	99718.8	95025.5	70962.8
O15243	LEPROT	Leptin receptor gene-related protein				TRUE	1574.07	2191.05	2673.06	1971.39	598.25	836.464	2401.7	511.022	1036.91	2232.62	9009.4	12510.7	7269	2376.74	3196.6	7047.56	5510.57	8272.44
O15258	RER1	Protein RER1				TRUE	19663.3	30177.6	26608	22135	23408.1	24154.1	36650.3	22989.8	22994.8	31538.3	71899.8	41884.3	52578.8	52722.1	37387.1	74323.4	39653.3	45448.1
O15260;O15260-2	SURF4	Surfeit locus protein 4;Isoform 2 of Surfeit locus protein 4	endoplasmic reticulum,Golgi apparatus,cytosol,nuclear membrane;	;	;	TRUE	32158	94095.2	92129.9	63518	65191.3	48082.8	102025	34721.8	53217.7	61955	272076	253428	311129	156495	87990.6	327728	116916	145137
O15269	SPTLC1	Serine palmitoyltransferase 1	endoplasmic reticulum		protein binding	TRUE	70681.7	176100	165642	175227	196480	137274	209173	170957	153291	188763	466043	492335	561841	663247	378380	628242	498185	484060
O15270	SPTLC2	Serine palmitoyltransferase 2				TRUE	41026.4	87591.6	83930.7	68823.2	74075.1	59915.7	89197.7	68282.5	60031.6	53609.1	101550	145879	127038	134805	72412.3	136419	110247	129399
O15294	OGT	UDP-N-acetylglucosamine--peptide N-acetylglucosaminyltransferase 110 kDa subunit	nucleoplasm,cytosol,plasma membrane		protein binding,protein O-GlcNAc transferase activity	TRUE	40623	58136.2	48534.4	45420.4	54692.7	45479.4	66091.8	54364.1	50305.2	258435	254776	287693	136294	234147	200397	233802	252832	170285
O15297;O15297-2	PPM1D	Protein phosphatase 1D;Isoform 2 of Protein phosphatase 1D	nucleoplasm,nucleolus;	;	;	TRUE	10426.4	5776.13	2767.5	2424.81	4092.25	4036.17	7441.96	2917.83	4366.96	13177.2	13207.5	4334.45	4284.85	7141.25	7698.28	19164.7	5783.32	10042.2
O15305	PMM2	Phosphomannomutase 2	nucleoplasm,cytosol			TRUE	20364.4	7804.2	6309.14	14610.4	19119.7	10885.7	18509.5	13266	15207.6	104825	12774	23000.7	42677.2	32795.4	18842	40226	26194.7	23538.7
O15321;O15321-2	TM9SF1	Transmembrane 9 superfamily member 1;Isoform 2 of Transmembrane 9 superfamily member 1	;	;	;	TRUE	8818.01	14668.3	11333.6	15060.4	9164.56	1705.77	22312	3055.8	6399.18	68212.4	111689	106329	119023	30128.2	5250.73	68238.9	10463.3	22944.9
O15344;O15344-2	MID1	E3 ubiquitin-protein ligase Midline-1;Isoform 2 of E3 ubiquitin-protein ligase Midline-1	Golgi apparatus,cytosol,centriolar satellite;	;	;	TRUE	10928.4	15525.3	18988.4	17296.6	16745	9746.89	13592.8	10946	10783	8338.6	186150	311664	291550	245301	144987	180844	123502	74640.6
O15355	PPM1G	Protein phosphatase 1G				TRUE	7752.56	10325.7	12958.5	9761.21	19858.1	13401.9	30205.5	21998.5	23170.7	43310	59417.5	87640.4	52686.4	84701.1	109252	175512	71461.5	118086
O15357	INPPL1	Phosphatidylinositol 3,4,5-trisphosphate 5-phosphatase 2	Golgi apparatus,cytosol		protein binding	TRUE	5184.79	2557	1984.89	4206.71	4038.17	3403.63	5004.78	3760.91	4766.17	20488.3	5926.38	8091.45	11407.2	7976.33	12690.3	15727.8	12057.2	10124
O15360;O15360-3	FANCA	Fanconi anemia group A protein;Isoform 3 of Fanconi anemia group A protein	nucleoplasm;	;	protein binding;	TRUE	1118.28	934.209	926.426	1554.87	776.829	1407.33	1423.54	1777.97	1523.81	6033.92	9130.23	9429.07	8642.3	2755.92	7789.21	7451.26	12484.6	10119.5
O15371;O15371-2;O15371-3	EIF3D	Eukaryotic translation initiation factor 3 subunit D;Isoform 2 of Eukaryotic translation initiation factor 3 subunit D;Isoform 3 of Eukaryotic translation initiation factor 3 subunit D	;;	;;	;;	TRUE	52143.8	26383.8	24177	56304.1	51433.7	39366.2	76959.5	53080.5	54405.4	139528	77726.7	57607.4	141317	143270	96474	156881	150556	121039
O15372	EIF3H	Eukaryotic translation initiation factor 3 subunit H				TRUE	10362.5	5474.47	5840.37	6717.24	7849.28	5926.14	5815.95	8438.56	7239.8	106083	55268.6	46042.1	78909.6	89189.4	74073.4	137895	80175.4	58128
O15379	HDAC3	Histone deacetylase 3	nucleoplasm,Golgi apparatus,plasma membrane	negative regulation of transcription, DNA-templated	transcription corepressor activity	TRUE	4369.66	9571.49	6765.16	10762.5	12259.7	9074.99	18244.9	11791.5	9414.36	22444	22772.8	17492.5	47245.7	67356.5	18917.6	75626.4	63215.5	53169.6
O15381;O15381-5	NVL	Nuclear valosin-containing protein-like;Isoform 5 of Nuclear valosin-containing protein-like	nucleoplasm,nucleolus;	;	protein binding;	TRUE	5706.58	2067.3	1899.89	2811.69	3353.09	3578.25	7526.12	6097.27	5142.9	56073.5	24290	43084.2	61126.3	56985.9	214982	177570	191557	139576
O15392;O15392-2;O15392-4;O15392-5	BIRC5	Baculoviral IAP repeat-containing protein 5;Isoform 2 of Baculoviral IAP repeat-containing protein 5;Isoform 4 of Baculoviral IAP repeat-containing protein 5;Isoform 5 of Baculoviral IAP repeat-containing protein 5	chromosome, centromeric region,cytoplasm,centriole,cytosol,spindle microtubule,cytoplasmic microtubule,midbody,interphase microtubule organizing center,macromolecular complex;;;	G2/M transition of mitotic cell cycle,mitotic cell cycle,mitotic cytokinesis,mitotic spindle assembly checkpoint,positive regulation of exit from mitosis,negative regulation of apoptotic process,negative regulation of cysteine-type endopeptidase activity involved in apoptotic process,positive regulation of mitotic cell cycle,cell division,establishment of chromosome localization;;;	protein binding,microtubule binding,zinc ion binding,tubulin binding,identical protein binding,protein homodimerization activity,cysteine-type endopeptidase inhibitor activity involved in apoptotic process,protein heterodimerization activity,cobalt ion binding;;;	TRUE	5170.05	2060	1347.66	1489.35	2235.42	668.2	4196.5	2461.24	2664.45	23354.8	6949.67	3726.36	4882.4	41884.6	7454.19	53166.1	23044.2	36803.8
O15397	IPO8	Importin-8				TRUE	7193.15	24325.9	21992.1	15475.4	22347.8	23262.7	33346.6	25685.9	26155.8	31525.1	85402.3	102435	66037.3	100522	87593.2	158588	122197	137752
O15417;O15417-2	TNRC18	Trinucleotide repeat-containing gene 18 protein;Isoform 2 of Trinucleotide repeat-containing gene 18 protein	nucleoplasm,mitochondrion,cytosol,nuclear membrane;	;	;	TRUE	4538.44	2205.64	2761.95	3161.01	4056.75	4784.4	6797.6	7363.41	4863.39	24717	14775.5	32007.1	35360	29072.4	65429.6	86313.2	45845.3	35881.4
O15427	SLC16A3	Monocarboxylate transporter 4				TRUE	53023.8	127573	119861	98554.8	93582.7	64357.4	115107	76312.6	82044	245969	427548	404466	255441	307168	224523	404041	263443	257273
O15431	SLC31A1	High affinity copper uptake protein 1				TRUE	3759.78	7779.42	7938.98	10637.5	7370.96	4246.87	8026.07	7920.42	8278.65	25594.8	121180	86806.8	112174	112254	52421	110582	33622.9	74767.3
O15439;O15439-2	ABCC4	ATP-binding cassette sub-family C member 4;Isoform 2 of ATP-binding cassette sub-family C member 4	nucleolus,Golgi apparatus,plasma membrane;	;	;	TRUE	11399.2	11028.5	8856.07	10982.3	10048.7	5948.65	11576.8	5464.1	7682.89	20035.5	11653.4	23728.3	19835.9	12875.2	15973.8	15671.4	10993.5	14097.7
O15440;O15440-5	ABCC5	ATP-binding cassette sub-family C member 5;Isoform 5 of ATP-binding cassette sub-family C member 5	;	;	;	TRUE	9442.99	6468.14	7279.37	8215.64	6313.25	5651.82	6679.32	5538.62	4721.94	9418.94	11403.2	13522.7	3780.34	7099.82	6701.88	5985.04	6140.91	12273.5
O15446;O15446-2	POLR1G	DNA-directed RNA polymerase I subunit RPA34;Isoform 2 of DNA-directed RNA polymerase I subunit RPA34	fibrillar center,nucleoplasm,mitochondrion,cytosol;	;	;	TRUE	14112.7	2537.51	3713.13	4350.15	2928.65	5666.77	7323.9	8414.47	2630.78	180745	12741.2	23643	29423.8	15006.1	44090.4	8100.88	123902	16025.7
O15460;O15460-2	P4HA2	Prolyl 4-hydroxylase subunit alpha-2;Isoform IIa of Prolyl 4-hydroxylase subunit alpha-2	nucleoplasm,endoplasmic reticulum,cytosol,intracellular membrane-bounded organelle;	;	protein binding;	TRUE	28237.2	52981.4	49969.4	29222.1	25684.6	15443.7	28474.6	21301.5	21489.9	85809.6	126734	129150	90094.5	80920.7	56595.5	100268	69413.4	70874.9
O15498	YKT6	Synaptobrevin homolog YKT6	mitochondrion,cytosol			TRUE	35795.5	16569.4	17974.5	27864.6	36742.8	22542.5	29355.8	35016.3	26607.4	144042	65590.3	70216.8	106881	160802	87877.7	119514	156665	117404
O15511	ARPC5	Actin-related protein 2/3 complex subunit 5				TRUE	52377.7	412073	393836	246329	259810	136229	208339	197832	208875	409051	3.59529e+06	3.49692e+06	1.83404e+06	2.30717e+06	1.3391e+06	1768196	1.90811e+06	1.69912e+06
O15523;O15523-2	DDX3Y	ATP-dependent RNA helicase DDX3Y;Isoform 2 of ATP-dependent RNA helicase DDX3Y	nucleoplasm,cytosol;	;	;	TRUE	54711.5	36386	35977.6	43268.5	57387.7	34950.6	55433.3	46692.1	42989.1	69073.6	59996.9	44182.8	35622.6	79636.6	54044.2	106058	90991.8	69890.1
O15525;O60675;Q9ULX9;Q9ULX9-2	MAFG;MAFK;MAFF;MAFF	Transcription factor MafG;Transcription factor MafK;Transcription factor MafF;Isoform 2 of Transcription factor MafF	;;nucleoplasm,mitochondrion;	;;;	;;;	TRUE	18242.7	14103.2	14216.1	1622.81	24097.2	15331.7	20539.7	15433.6	19499.3	50842.2	34175.4	28120	4871.51	8735.25	40568	27928.9	66791.8	64136
O15530;O15530-2;O15530-3	PDPK1	3-phosphoinositide-dependent protein kinase 1;Isoform 2 of 3-phosphoinositide-dependent protein kinase 1;Isoform 3 of 3-phosphoinositide-dependent protein kinase 1	cytosol;;	;;	protein binding;;	TRUE	3030.08	2528.91	2146.35	2964.13	3212.69	1446.07	3004.78	2875.82	2336.83	20541.6	8621.82	16738.7	15892.1	17635.5	8877.54	13962.1	19714.5	11717.7
O15533;O15533-2;O15533-3	TAPBP	Tapasin;Isoform 2 of Tapasin;Isoform 3 of Tapasin	;;	;;	;;	TRUE	38495.2	42618.3	38214.5	46724.7	52061.3	20673.2	35284.5	25021.3	34955.5	70578	49053.5	51392.4	85170.5	59741.6	28328.9	59149.9	59811.3	71177.5
O43143	DHX15	ATP-dependent RNA helicase DHX15				TRUE	146872	47067.9	41662.5	95635	115592	111827	175084	159350	131301	286805	103914	99559.6	245704	265599	232296	401538	368180	331789
O43150;O43150-2	ASAP2	Arf-GAP with SH3 domain, ANK repeat and PH domain-containing protein 2;Isoform 2 of Arf-GAP with SH3 domain, ANK repeat and PH domain-containing protein 2	cytosol,plasma membrane;	;	;	TRUE	9067.81	6123.08	7498.44	9661.61	8782.33	3741.73	10996.4	8914.65	8061.02	15873.7	12908.2	14430.2	27285.5	16808.2	11300.6	28020.8	24911.8	17865.8
O43156	TTI1	TELO2-interacting protein 1 homolog				TRUE	3767.74	6569.88	5956.28	4949.99	10531.8	8790.35	12688	4034.66	9605.65	5666.08	12101.1	3889.82	4332.37	6761.44	4516.68	7227.02	8912.4	6055.45
O43157;O43157-2	PLXNB1	Plexin-B1;Isoform 2 of Plexin-B1	;	;	protein binding;	TRUE	4843.47	3386.55	5377.04	5380.99	2100.13	2524.74	4846.07	2663.29	2284.1	1622.65	264.914	1670.48	440.771	1052.15	1553.4	361.845	1979.97	1519.05
O43159	RRP8	Ribosomal RNA-processing protein 8				TRUE	7289.05	3124.87	2892.43	6579.92	8582.67	8677.22	14291.4	14330.4	9960.19	43762.1	18744.8	27188.6	66588.8	72896.2	64314.2	136342	137940	81018.8
O43164;O43164-2	PJA2	E3 ubiquitin-protein ligase Praja-2;Isoform 2 of E3 ubiquitin-protein ligase Praja-2	intermediate filament cytoskeleton;	;	;	TRUE	9987.64	26410	26022.4	17951.8	24337.6	39077	68175	48553.7	44129	41731.7	81440.6	105039	42572.2	73468.3	134733	220980	183392	148514
O43166-2;O43166-3	SIPA1L1	Isoform 2 of Signal-induced proliferation-associated 1-like protein 1;Isoform 3 of Signal-induced proliferation-associated 1-like protein 1	;	;	;	TRUE	80595.9	245955	230614	549029	506524	213528	418352	318569	359692	72778.5	232821	231695	516782	465990	198189	414250	312332	380149
O43169	CYB5B	Cytochrome b5 type B				TRUE	15147.2	10073.8	7532.14	7458.11	8683.62	7496.64	7294.21	9116.93	8310.86	126202	46700.6	50177.7	46454.6	27206.8	34600.8	47613.9	34344.6	40758.9
O43172;O43172-2	PRPF4	U4/U6 small nuclear ribonucleoprotein Prp4;Isoform 2 of U4/U6 small nuclear ribonucleoprotein Prp4	nuclear speck;	;	;	TRUE	11947.5	5135.93	4699.16	5795.59	7201.04	4840.63	13062.2	8420.76	9354.08	15380.9	12987.6	9563.77	13563.2	27068.1	10428.2	19589.6	4215.7	19750.9
O43175	PHGDH	D-3-phosphoglycerate dehydrogenase				TRUE	236242	346309	316943	271727	402565	213340	332561	270438	325214	645543	954356	950920	768984	1.11801e+06	632429	915621	764614	986501
O43181	NDUFS4	NADH dehydrogenase [ubiquinone] iron-sulfur protein 4, mitochondrial				TRUE	13772.4	29431	24617.2	23495.8	24126.8	17890.7	25421.9	20530.3	22316.6	43587.5	128785	144404	69286.7	110763	100225	150106	100078	79084.7
O43237	DYNC1LI2	Cytoplasmic dynein 1 light intermediate chain 2				TRUE	32101.7	41938	42984.4	37931	38103	26047.2	38318.4	27090.7	37385.8	72130.3	69222.4	65810.5	78579.7	54983.8	78366.1	95833	58938.1	59017.4
O43242	PSMD3	26S proteasome non-ATPase regulatory subunit 3				TRUE	68608.1	92045.4	84617.3	106757	100954	75629.9	134234	91951.9	95989.4	218628	302873	292779	396941	325307	264216	424517	326354	338723
O43251;O43251-10;O43251-2;O43251-4;O43251-5;O43251-6;O43251-7;O43251-8;O43251-9	RBFOX2	RNA binding protein fox-1 homolog 2;Isoform 10 of RNA binding protein fox-1 homolog 2;Isoform 2 of RNA binding protein fox-1 homolog 2;Isoform 4 of RNA binding protein fox-1 homolog 2;Isoform 5 of RNA binding protein fox-1 homolog 2;Isoform 6 of RNA binding protein fox-1 homolog 2;Isoform 7 of RNA binding protein fox-1 homolog 2;Isoform 8 of RNA binding protein fox-1 homolog 2;Isoform 9 of RNA bi…	nucleoplasm;;;;;;;;	;;;;;;;;	protein binding;;;;;;;;	TRUE	9842.07	19444.5	15994.2	16782.3	18240.2	10835.9	24705.5	17193.2	15579.9	14313.8	28530.7	29222.8	32320.3	45401.1	20545	63336.1	48243	26744.5
O43252	PAPSS1	Bifunctional 3'-phosphoadenosine 5'-phosphosulfate synthase 1				TRUE	21260.6	31269.4	32675.1	50291	63533.9	19060.5	45511.3	30132.2	34390.3	12125.8	15295.9	9465.66	29344.9	36567.3	14117.7	22395.9	21101.6	31633.3
O43255;Q8IUQ4;Q8IUQ4-2	SIAH2;SIAH1;SIAH1	E3 ubiquitin-protein ligase SIAH2;E3 ubiquitin-protein ligase SIAH1;Isoform 2 of E3 ubiquitin-protein ligase SIAH1	;;	;;	;protein binding;	TRUE	3104.33	2839.53	4166.08	5510.47	4435	9134.07	13321.2	9472.19	9595.64	7115.89	5312.06	9758.31	18719.9	11957.4	15669.3	25957.1	14032.2	15445.3
O43264	ZW10	Centromere/kinetochore protein zw10 homolog	endoplasmic reticulum,cytosol			TRUE	7079.45	19159.7	17899.1	14700.3	15816.9	10823.9	17431.3	14748.2	12292.9	24557.1	53071.3	41252.9	40311.3	35685.5	18045.2	43743.4	48800	43420.7
O43286	B4GALT5	Beta-1,4-galactosyltransferase 5				TRUE	4565.26	7456.06	5542.85	7129.99	8895.66	3825.61	7946.91	5367.64	4488.33	3688.84	2748.42	2249.08	1291.14	4287.54	2734.98	2528.13	5313.54	4919.68
O43290	SART1	U4/U6.U5 tri-snRNP-associated protein 1	Golgi apparatus,nuclear speck			TRUE	17508.7	20376.4	20067.8	16978.3	22896.1	30614.2	37723.8	37466.8	27735.5	72111.1	53444.7	61441.9	56940.9	75788.8	112123	147180	142185	102248
O43292	GPAA1	Glycosylphosphatidylinositol anchor attachment 1 protein	mitochondrion,endoplasmic reticulum,centrosome,cytosol		protein binding	TRUE	4269.68	21517.8	20410.6	17032.5	16205.8	5505.89	10378.9	10902.9	8785.65	4747.27	19263.1	14454.7	28861.6	11800.6	5463.4	18494.8	9068.98	8396.07
O43293	DAPK3	Death-associated protein kinase 3	nucleoplasm,cytosol		protein binding	TRUE	44791	111281	104533	149701	164087	95029.9	161057	118824	141901	88174.8	286961	264813	283993	372016	209746	373217	344975	324655
O43294;O43294-2	TGFB1I1	Transforming growth factor beta-1-induced transcript 1 protein;Isoform 2 of Transforming growth factor beta-1-induced transcript 1 protein	cytosol,focal adhesion,intracellular membrane-bounded organelle;	;	;	TRUE	3669.52	4930.91	5381.24	9270.92	12624.5	5350.26	10814.3	6790.47	7179.12	9087.54	17648.8	22520.2	15819.2	13631.1	10648.3	16162.8	12543.9	10750.6
O43299	AP5Z1	AP-5 complex subunit zeta-1	nucleoplasm,nuclear speck			TRUE	1439.41	1902.61	2260.57	2850.04	7783.49	3627.45	8223.06	5683.33	6937.33	7209.97	8029.04	8146.12	17187.6	39996	26517.6	50739.5	45760.2	16441.2
O43306;O43306-2	ADCY6	Adenylate cyclase type 6;Isoform 2 of Adenylate cyclase type 6	;	;	;	TRUE	2410.94	1165.67	2331.52	2510.32	4393.06	1642.98	1204.05	2339.33	1016.95	17956.6	4847.42	14751.1	30145.6	58973	8651.13	5071.55	17446.5	7750.42
O43310;O43310-2	CTIF	CBP80/20-dependent translation initiation factor;Isoform 2 of CBP80/20-dependent translation initiation factor	cytosol;	;	protein binding;	TRUE	4222.7	3841.66	5611.46	16495.6	8360.94	5224.72	37727.1	23261.8	5649.77	2422.28	1790.68	3420.58	2877.91	5750.13	3006.78	2602.56	4554.27	3934.26
O43314;O43314-2	PPIP5K2	Inositol hexakisphosphate and diphosphoinositol-pentakisphosphate kinase 2;Isoform 2 of Inositol hexakisphosphate and diphosphoinositol-pentakisphosphate kinase 2	;	;	protein binding;	TRUE	6839.26	12919.9	10734.1	10914.9	12628	12027.5	16331.2	14502.1	13738.9	7014.93	16876.4	13410.8	24200.8	25254.2	19286.9	26457.6	26144.4	25945.2
O43318;O43318-2	MAP3K7	Mitogen-activated protein kinase kinase kinase 7;Isoform 1A of Mitogen-activated protein kinase kinase kinase 7	endoplasmic reticulum membrane,cytosol,plasma membrane;	Requires Ontology;	protein serine/threonine kinase activity,protein binding;	TRUE	16840.2	18043.2	15485.7	25659.7	24780.8	14349.1	26515	16781.3	18629.6	44577.9	23102.2	55064.6	65440.4	83385	44290.6	70418.9	54003.7	46788.3
O43324	EEF1E1	Eukaryotic translation elongation factor 1 epsilon-1	nucleoplasm,nucleolus,cytosol			TRUE	192054	374094	307698	340400	401843	266145	430696	326913	294248	14307.5	30199.1	28805.3	37224.9	35476.3	23358.8	38646.5	40902.6	30338.3
O43353;O43353-2	RIPK2	Receptor-interacting serine/threonine-protein kinase 2;Isoform 2 of Receptor-interacting serine/threonine-protein kinase 2	cytosol;	;	;	TRUE	5300	8777.38	9039.28	8886.1	12905.1	5821.59	11747.7	7524.23	7718.8	24388.6	20063.6	20890.1	24049.3	55125.8	10263.6	26154.3	17578.4	25285.4
O43361;P17020;P17021;P17021-2;P17021-3;P51523;Q3ZCX4;Q3ZCX4-2;Q5CZA5;Q5CZA5-2;Q68DY9;Q68DY9-2;Q68DY9-3;Q6P9A1;Q8TAW3;Q9HCX3;Q9Y473	ZNF749;ZNF16;ZNF17;ZNF17;ZNF17;ZNF84;ZNF568;ZNF568;ZNF805;ZNF805;ZNF772;ZNF772;ZNF772;ZNF530;ZNF671;ZNF304;ZNF175	Zinc finger protein 749;Zinc finger protein 16;Zinc finger protein 17;Isoform 2 of Zinc finger protein 17;Isoform 3 of Zinc finger protein 17;Zinc finger protein 84;Zinc finger protein 568;Isoform 2 of Zinc finger protein 568;Zinc finger protein 805;Isoform 2 of Zinc finger protein 805;Zinc finger protein 772;Isoform 2 of Zinc finger protein 772;Isoform 3 of Zinc finger protein 772;Zinc finger pr…	;;;;;;;;;;;;;;;;	;;;;;;;;;;;;;;;;	;;;;;;;;;;;;;;;;	TRUE	4424.62	2964.72	1940.99	2167.9	1577.32	3748.99	7453.99	4676.71	2690.69	145161	13001.3	6924.95	8988.97	72112.5	19723.4	133145	132366	63622.9
O43379;O43379-4	WDR62	WD repeat-containing protein 62;Isoform 4 of WD repeat-containing protein 62	cytosol,centriolar satellite;	;	;	TRUE	3271.87	7387.5	5420.67	2898.95	3235.33	3754.42	8436.87	2465.29	4166.17	9422.05	13434.4	8186.23	5940.83	5293.28	10472.8	19808.1	6625.62	16718.5
O43390;O43390-2	HNRNPR	Heterogeneous nuclear ribonucleoprotein R;Isoform 2 of Heterogeneous nuclear ribonucleoprotein R	nucleoplasm;	;	protein binding;	TRUE	48140.2	20729	18158.1	21172.6	25515.4	23993.8	39719	42255.1	31977.4	123734	63122.1	62237.7	60940.3	70605.1	51457.8	104885	124349	80781
O43396	TXNL1	Thioredoxin-like protein 1				TRUE	5779.7	4045.97	2917.93	3251.1	4449.12	3701.94	4850.92	5167.52	3596.81	101460	20623.8	3076.97	22325.9	71912.4	50883.5	14503.3	46255.4	75458.9
O43399;O43399-5;O43399-7	TPD52L2	Tumor protein D54;Isoform 5 of Tumor protein D54;Isoform 7 of Tumor protein D54	cytoplasm,perinuclear region of cytoplasm;;	regulation of cell proliferation;;	protein binding,protein homodimerization activity;;	TRUE	14453.2	10769.3	10214.4	10229.6	10200.1	5861.06	9325.02	6606.26	8863.34	31238	23271.4	19516.7	20487.8	24278.9	13733.2	26644.5	22043.6	25463.2
O43427;O43427-2	FIBP	Acidic fibroblast growth factor intracellular-binding protein;Isoform Short of Acidic fibroblast growth factor intracellular-binding protein	nuclear speck;	;	;	TRUE	5976.37	11590.7	10112.5	10926.6	11032.5	7488.15	12236.9	8995.16	10537.9	36515.8	49488.8	50921.4	55044.6	56196.7	52122.9	79209.5	52726.8	59273.5
O43432;O43432-3;O43432-4	EIF4G3	Eukaryotic translation initiation factor 4 gamma 3;Isoform 3 of Eukaryotic translation initiation factor 4 gamma 3;Isoform 4 of Eukaryotic translation initiation factor 4 gamma 3	;;	;;	protein binding;;	TRUE	6437.52	9610.59	7667.47	7977.68	7900.62	6772.14	7579.93	8446.25	6120.65	14668.2	21198.4	22123.9	30132	53224.9	17061.1	17372.3	17408.4	16222.5
O43488	AKR7A2	Aflatoxin B1 aldehyde reductase member 2				TRUE	16116.7	4415.2	4627.01	6213.73	8703.56	5788.55	7215.55	11031.8	10154.5	38033.3	6421.48	14736.8	16365.4	8024.4	12320.8	15809.9	13853.5	12441.6
O43491	EPB41L2	Band 4.1-like protein 2	nucleoplasm,plasma membrane,cell junction			TRUE	54469.6	29032.7	29636.1	40187	34377.5	21062.1	26404.5	20694.1	25123.6	104916	45667.1	48753.9	62456.1	53293.1	28929.7	49610.5	42035.1	42763.1
O43491-4	EPB41L2	Isoform 4 of Band 4.1-like protein 2				TRUE	11484.5	5264.74	2683.54	8334.04	2070.41	1473.29	1345.21	1645.86	1307.69	46921.7	30431.4	29159.2	31612.3	22226.5	3268.67	32016.6	21841.1	21179.2
O43504	LAMTOR5	Ragulator complex protein LAMTOR5				TRUE	13503.5	21396.8	26920.1	15863.6	24341.4	10743.9	20439.2	19341.6	22743.9	66724.9	104079	144074	93638.6	118358	81456.5	123636	122210	118730
O43572	AKAP10	A-kinase anchor protein 10, mitochondrial				TRUE	3451.14	8528.55	8375.36	8625.13	9623.45	4564.21	11171.3	8175.84	8272.83	13269.6	50099.4	30965.8	41960.3	35554.9	23694	37230.2	36431.3	28502.1
O43592	XPOT	Exportin-T				TRUE	75628.2	179224	166155	169998	194298	133872	281414	198286	195277	1.14851e+06	3.13166e+06	2.96636e+06	3.19745e+06	3.1086e+06	2.49013e+06	5132635	3.87797e+06	3.33774e+06
O43615	TIMM44	Mitochondrial import inner membrane translocase subunit TIM44				TRUE	14886	11484.5	11326.3	13712.3	12887.6	7689.09	17154.6	11149	11755	85313.8	55597	50778	66496.2	49094.3	43234.5	78601.8	60636.3	55661.5
O43617;O43617-2	TRAPPC3	Trafficking protein particle complex subunit 3;Isoform 2 of Trafficking protein particle complex subunit 3	Golgi apparatus,cytosol;	;	;	TRUE	30003.7	38901.2	36418.9	49457.3	51562.2	21939.5	43607.4	26739	30281.5	21509.6	26392.1	31457.3	33003.4	39978.4	26342.5	31906.8	29146.2	37138.1
O43633	CHMP2A	Charged multivesicular body protein 2a				TRUE	58142.1	46972.4	43515.9	30561.4	39574.7	25961.4	41513.1	37648.5	34756.6	319840	326665	297360	248056	271488	182219	285413	395469	308905
O43660;O43660-2	PLRG1	Pleiotropic regulator 1;Isoform 2 of Pleiotropic regulator 1	fibrillar center,nucleoplasm,nuclear speck,nuclear membrane;	;	protein binding;	TRUE	9704.78	2521.87	2265.35	6177.07	7691.86	7867.43	19342.1	14147	13849	156772	26776.1	30559.8	70602.9	74236.8	119611	220183	211351	172915
O43663-2;O43663-4	PRC1	Isoform 2 of Protein regulator of cytokinesis 1;Isoform 4 of Protein regulator of cytokinesis 1	;	;	;	TRUE	13514.2	27719.5	23603.7	13713.3	18010.5	15514.7	28476.1	23486	20113.9	36075.4	68502.3	30754.7	11958.5	30764.2	36825.5	75210.4	88593.3	49158.3
O43663-3	PRC1	Isoform 3 of Protein regulator of cytokinesis 1				TRUE	3043.16	8215.82	8282.09	4421.05	3670.12	2120.57	6480.71	7957.14	5585.45	14832.5	3798.1	2065.3	3508.34	6103.06	21712	37054.6	46244.6	14804
O43670;O43670-2;O43670-4	ZNF207	BUB3-interacting and GLEBS motif-containing protein ZNF207;Isoform 2 of BUB3-interacting and GLEBS motif-containing protein ZNF207;Isoform 4 of BUB3-interacting and GLEBS motif-containing protein ZNF207	nucleoplasm,nucleolus;;	;;	;;	TRUE	15816.8	7873.95	11010.4	11098.5	10141	3932.18	15655.2	7547.96	8156.3	44825.7	13678.7	7036.64	21652.6	13239.2	11946.2	13805.6	14634	15827.2
O43674;O43674-2	NDUFB5	NADH dehydrogenase [ubiquinone] 1 beta subcomplex subunit 5, mitochondrial;Isoform 2 of NADH dehydrogenase [ubiquinone] 1 beta subcomplex subunit 5, mitochondrial	nucleoplasm,mitochondrion;	;	;	TRUE	8808.97	20955.8	16618.9	18831.7	19770.6	11882	23137.6	15640.4	16398.1	26167.8	74569.3	42144.4	75565.6	92914.2	41650.6	66287.7	42559.6	72393.4
O43678	NDUFA2	NADH dehydrogenase [ubiquinone] 1 alpha subcomplex subunit 2				TRUE	29979.1	49370.6	46286.5	36043.9	40789.9	30079.4	44981.6	31839.3	30947.9	99828.3	85380.1	67936.9	89801.9	79554.6	80755.1	94508.7	85789.2	65078.2
O43681	GET3	ATPase GET3				TRUE	20796.6	13033	9056.55	12205.6	18535.5	10737.8	23234.5	15985.8	16415.2	41043	13187	12400.2	16238.6	22291.1	14734.2	39339.6	26240.1	26774.1
O43684;O43684-2	BUB3	Mitotic checkpoint protein BUB3;Isoform 2 of Mitotic checkpoint protein BUB3	nucleoplasm;	;	;	TRUE	25929.8	11070.6	8897.87	16576	16275.9	18025.8	24294.7	21583.3	20162	43901.5	15921	5493.06	22570	33360.8	42849.3	20813.2	22426.9	44691.4
O43688;O43688-2	PLPP2	Phospholipid phosphatase 2;Isoform 2 of Phospholipid phosphatase 2	plasma membrane;	;	;	TRUE	9465.31	3307.05	2688.44	4632.63	6268.2	2199.32	5364.61	2820.56	3913.75	49878.4	10384.5	6631.33	13058.8	18562.2	11131.6	23344.7	25949.4	28939.1
O43707	ACTN4	Alpha-actinin-4			protein binding	TRUE	530380	457318	427155	1.09491e+06	1.02389e+06	557849	905494	735505	827377	1.54123e+06	1.45898e+06	1.48294e+06	3.54057e+06	3.12519e+06	1776868	3.02886e+06	2.55939e+06	2.88102e+06
O43731;O43731-2	KDELR3	ER lumen protein-retaining receptor 3;Isoform 2 of ER lumen protein-retaining receptor 3	endoplasmic reticulum;	;	protein binding;	TRUE	1516.37	11111.9	9551.71	2398.92	3555.26	4219.82	15467.6	4993.07	6264.68	5122.68	18481.7	13320.9	7169.34	3692.75	6876.66	30370.1	11668.1	2143.97
O43739;O43739-2	CYTH3	Cytohesin-3;Isoform 2 of Cytohesin-3	nucleoplasm,cytosol;	;	protein binding;	TRUE	23347	40703	37497.4	27351.3	24398	15183.5	22135.1	18479.7	18209.9	40886.4	71630.6	68051.7	52761	51530.5	25915	36224	45120	41484.2
O43747;O43747-2	AP1G1	AP-1 complex subunit gamma-1;Isoform 2 of AP-1 complex subunit gamma-1	Golgi apparatus,cytosol,intracellular membrane-bounded organelle;	;	protein binding;	TRUE	28572.4	32582.7	28109.7	35537.9	34119.3	27043.9	46639.3	35223.5	33926.6	38291.5	54294.4	51891.8	70469.9	61945.4	34957.1	98919.5	67097.4	62810.2
O43760;O43760-2	SYNGR2	Synaptogyrin-2;Isoform 2 of Synaptogyrin-2	;	;	;	TRUE	36153.8	120777	70998.2	99677.7	3136.76	18456	20008	13778.4	22334	11008.4	2237.66	4229.65	46993.7	7211.71	8927.44	7768.23	5623.05	2825.95
O43765	SGTA	Small glutamine-rich tetratricopeptide repeat-containing protein alpha				TRUE	7694.06	2847.58	2355.75	2678.43	1840.3	2463.94	3757.94	4944.18	2941.79	191012	17979.6	13729.1	17543.5	8495.44	37254.7	77304.9	6946.09	22510.1
O43772	SLC25A20	Mitochondrial carnitine/acylcarnitine carrier protein				TRUE	8352.54	17660.1	12773.1	15401.7	18411.7	12089.2	21053.1	12472.3	13177.4	42025.5	28115.6	27892.3	32844.7	39606.4	16446.5	23608.8	51237.5	18989.1
O43776	NARS1	Asparagine--tRNA ligase, cytoplasmic	cytosol			TRUE	23993	7097.14	8525.46	14970.2	16684.3	16768.1	24258	17944.4	17513.9	113197	34243.7	13415	39723.3	31006	28237.1	61667.5	39501.8	38182.6
O43795	MYO1B	Unconventional myosin-Ib	plasma membrane			TRUE	551271	4.99145e+06	4.61454e+06	4.08137e+06	4.02051e+06	2865280	3934281	3510193	3.47308e+06	904945	9357799	9186800	8.15282e+06	7.48182e+06	5363636	7.71266e+06	7.19505e+06	6.96937e+06
O43795-2	MYO1B	Isoform 2 of Unconventional myosin-Ib				TRUE	77975.6	682190	670292	620349	532820	437314	611406	606432	526035	174327	2.69426e+06	2.99575e+06	3.19575e+06	2.81843e+06	2.29164e+06	2.65709e+06	2.63525e+06	2663162
O43808	SLC25A17	Peroxisomal membrane protein PMP34				TRUE	3167.62	6795.98	4530.87	3793.02	3608.23	2576.14	5926.01	3342.97	3987.88	10018.1	24141.5	27266.8	12926.4	17221.7	7725.28	17594	12657.5	13879.8
O43809	NUDT21	Cleavage and polyadenylation specificity factor subunit 5				TRUE	510698	426506	400291	258196	295015	573306	327542	462980	350018	1.43874e+06	1.20587e+06	1.2108e+06	837136	950160	2.05426e+06	1136899	1742312	1.17759e+06
O43815;O43815-2	STRN	Striatin;Isoform 2 of Striatin	;	;	protein binding;	TRUE	7071.21	6216.75	4741.55	9989.85	6128.01	5053.61	10133	5072.23	7105.91	203153	160149	151725	286040	342679	127230	364420	296066	263256
O43818	RRP9	U3 small nucleolar RNA-interacting protein 2				TRUE	67464.8	2763.67	1972.27	15126.7	10158.7	33572.4	43796.9	30937.3	34578.7	72577.3	6635.75	4057.48	12849.9	14599.9	48263.7	43771	20623.6	27792.2
O43823	AKAP8	A-kinase anchor protein 8				TRUE	6710.71	8471.56	7247.66	10333.4	11613.7	9889.64	15242	15365.9	12251.5	43655.5	50707	28926.2	49524.4	64398.6	48847	76487.4	71147.4	70901.3
O43824	GTPBP6	Putative GTP-binding protein 6				TRUE	14657.8	20119.8	20015.3	16384.9	22752.2	17363.7	28327.2	27263.1	22359.6	21382.8	27968.6	43735.5	35393	46413.3	31670.3	55853	63908.5	47195.9
O43837	IDH3B	Isocitrate dehydrogenase [NAD] subunit beta, mitochondrial	mitochondrion		protein binding	TRUE	23112	40683.1	40237.6	34519.6	40577.7	32324.4	45636.2	36596.5	38173.3	342131	325896	340416	322085	320274	267683	407412	378199	347405
O43847;O43847-2	NRDC	Nardilysin;Isoform 2 of Nardilysin	;	;	;	TRUE	13286.2	6144.14	6569.84	8785.85	10569.7	7072.93	16177.3	9819.95	11096.8	29027	7206	10589.3	14112.4	12279	12582.2	25091.2	19382.5	14028.1
O43852-2;O43852-4	CALU	Isoform 2 of Calumenin;Isoform 4 of Calumenin	;	;	;	TRUE	26655.6	102678	103652	91993.8	124150	24674.4	79212.2	31009.7	72886.6	60852.9	285716	256625	251930	324620	76251.8	232780	122177	230999
O43852;O43852-3	CALU	Calumenin;Isoform 3 of Calumenin	endoplasmic reticulum;	;	protein binding;	TRUE	232168	921360	853995	804405	1.12246e+06	378718	819527	413566	622914	595485	2.56113e+06	2.52209e+06	2.29403e+06	3.02164e+06	929437	2110671	1.17857e+06	1.76387e+06
O43854;O43854-2	EDIL3	EGF-like repeat and discoidin I-like domain-containing protein 3;Isoform 2 of EGF-like repeat and discoidin I-like domain-containing protein 3	;	;	;	TRUE	21500.5	108471	99190.6	162855	125163	5690.54	37348.4	2950.75	17182.3	32734.5	266222	260534	395033	260412	12755.5	87845.5	10932.6	38458.5
O43865;O43865-2	AHCYL1	S-adenosylhomocysteine hydrolase-like protein 1;Isoform 2 of S-adenosylhomocysteine hydrolase-like protein 1	;	;	;	TRUE	36752.9	8802.58	16324.5	27081.5	26902.5	15836.9	31545	22841.8	34059.4	172773	68832.4	27657.1	93373	56884.4	60452.7	87703.7	30039.6	159489
O43896	KIF1C	Kinesin-like protein KIF1C				TRUE	11405.1	8592.07	10305.5	9486.6	11805.6	9400.28	16840.4	12959.6	13018.4	14029.9	36462.2	35783.2	36134.3	36132.3	35748.2	63073.6	53064.6	42345.3
O43913	ORC5	Origin recognition complex subunit 5	nucleoplasm,cytosol			TRUE	4670.02	10176.8	9612.69	4921.96	6816.63	7076.03	13085.7	5848.26	7148.18	6816.27	18070.3	18495.3	15384.7	19454.9	17560.1	24076.4	16651.3	14902.7
O43920	NDUFS5	NADH dehydrogenase [ubiquinone] iron-sulfur protein 5				TRUE	23917.1	24647.2	20472.9	15835.6	21644.1	13900.7	10714.9	4763.6	7139.43	904404	964497	743417	864081	496980	532584	632472	473427	781951
O43929	ORC4	Origin recognition complex subunit 4	nucleoplasm,nucleolus,cytosol			TRUE	3535.94	9781.96	8849.04	7855.67	9571.4	5715.77	10148.5	6335.29	7191.17	14867.6	50424.7	60164.8	55302.4	78826	31672.1	70951.1	53019.6	57739.6
O43933	PEX1	Peroxisomal ATPase PEX1	peroxisome			TRUE	5596.97	12098.5	12934.4	14489.4	13929.1	8455.5	14233.1	12347.4	7650.79	10375.5	16602.6	14545	18906.7	21616.5	17487.6	20625	26857.6	10937.5
O60216	RAD21	Double-strand-break repair protein rad21 homolog				TRUE	6097.12	7072.03	5551.9	11126.3	16788.3	7972.55	20338.8	10030.1	9088.68	20518.3	18815.2	13863.6	40960	44084.9	20893.3	81210.9	19345.8	30767.8
O60232	ZNRD2	Protein ZNRD2				TRUE	14332.1	12539.6	14377.1	16841.4	10024.6	14338.9	18933.7	12284	15514.5	25054.7	17744.6	17503.3	9018	10184.9	7483.97	28617.6	13880.9	37251.7
O60237;O60237-6	PPP1R12B	Protein phosphatase 1 regulatory subunit 12B;Isoform 6 of Protein phosphatase 1 regulatory subunit 12B	;	;	protein binding;	TRUE	3275.29	7274.63	5762.92	28729.1	33319.2	4000.55	9626.43	4914.83	7772.18	10171.7	12166.1	21955.3	102646	96510.6	9598.72	32032.6	22572.6	18416.4
O60244	MED14	Mediator of RNA polymerase II transcription subunit 14				TRUE	17250.7	12519.6	16733.1	18932.7	14433.1	18098.2	22340.1	18533	18923	643065	214028	550892	550207	453603	465702	423823	504315	502968
O60256;O60256-3	PRPSAP2	Phosphoribosyl pyrophosphate synthase-associated protein 2;Isoform 3 of Phosphoribosyl pyrophosphate synthase-associated protein 2	;	;	;	TRUE	6796.8	2850.45	3166.45	3768.93	5933.43	3437.15	4626.07	3771.74	3793.14	42154.4	15296.3	12301.5	19284.6	7683.37	8937.03	32217	19503.3	32225.5
O60264	SMARCA5	SWI/SNF-related matrix-associated actin-dependent regulator of chromatin subfamily A member 5				TRUE	144025	75183.4	71102.6	121289	147318	136609	223149	193898	171794	634274	323003	336954	564802	677099	620273	1.06496e+06	1.04005e+06	828876
O60271;O60271-2;O60271-4	SPAG9	C-Jun-amino-terminal kinase-interacting protein 4;Isoform 2 of C-Jun-amino-terminal kinase-interacting protein 4;Isoform 4 of C-Jun-amino-terminal kinase-interacting protein 4	cytosol,centriolar satellite;;	;;	;;	TRUE	18383.9	13398.6	11655.9	17506.1	18750.6	11071.1	19001.3	16770.4	18227.5	73651.5	33313.8	39623.4	41988.3	40877.2	27330.8	52066.9	60403.1	64416.7
O60285	NUAK1	NUAK family SNF1-like kinase 1	fibrillar center,nucleoplasm,microtubule cytoskeleton			TRUE	2170.8	3812.48	2497.18	5660.78	10029.3	2678.12	17376.2	2493.23	3846.89	30793.7	65449.8	31218.2	79757	144262	28500.9	92869.5	38700	64768.1
O60287	URB1	Nucleolar pre-ribosomal-associated protein 1				TRUE	38260.7	8796.83	7196.89	19436.5	25127.1	35382	52655.6	50525	39766.6	80064.8	14507.3	18640	48435	46646.5	75994.8	109216	126555	89577.6
O60292	SIPA1L3	Signal-induced proliferation-associated 1-like protein 3				TRUE	31098.6	66072.4	59463.8	116858	108684	50036.7	81807.8	60203.1	72892.5	109532	232670	242567	480498	423929	173245	308407	218931	301845
O60293;O60293-2	ZFC3H1	Zinc finger C3H1 domain-containing protein;Isoform 2 of Zinc finger C3H1 domain-containing protein	;	;	protein binding;	TRUE	5043.6	6392.47	5092.98	10156	12601.9	13357.8	20362.8	21792.3	15040.4	18099.3	7992.07	8047.59	34687.6	27976.6	48732.8	55036.8	66281.1	57955.7
O60299;O60299-2	LZTS3	Leucine zipper putative tumor suppressor 3;Isoform 2 of Leucine zipper putative tumor suppressor 3	;	;	;	TRUE	1824.82	6739.68	5823.98	14266.2	10355.2	3399.39	5763.75	2079.16	5984.21	8216.12	26909.7	9941.67	43644.5	38499.5	16708	7304.39	20919.5	24172.7
O60306	AQR	RNA helicase aquarius				TRUE	8060.08	4183.53	2496.16	4557.06	5173.64	13210.3	18221.1	15191	9864.5	21015.2	16198.3	6567.97	15358.7	13255	25232.9	75624	50076.9	38668.1
O60313-2	OPA1	Isoform 2 of Dynamin-like 120 kDa protein, mitochondrial				TRUE	35054.1	91461.4	94255.6	86304.8	91203.8	61458.6	97767.3	78882.8	78573.8	43627.9	121166	113160	133642	114424	97008.5	148718	106354	122751
O60318	MCM3AP	Germinal-center associated nuclear protein	nucleoplasm,cytosol,nuclear membrane			TRUE	10604.9	12175.9	11701.9	15365.1	17497.9	17129.7	24062.1	23791.9	16694.3	23246.8	21837.7	40412.5	30355.7	55829.4	61573.4	61001.4	66582.9	35422.9
O60333-3	KIF1B	Isoform 3 of Kinesin-like protein KIF1B				TRUE	12783.1	7780.3	9325.58	9721.39	14607.1	8378.24	18636.7	13837.4	11095.7	16654.1	6082.98	10865	5970.21	14966	3447.73	17484	16868.6	9725.96
O60333;O60333-2;O60333-4	KIF1B	Kinesin-like protein KIF1B;Isoform 2 of Kinesin-like protein KIF1B;Isoform 4 of Kinesin-like protein KIF1B	mitochondrion;;	mitochondrion transport along microtubule,apoptotic process involved in development;;	protein binding;;	TRUE	5420.97	5199.78	3357.7	9752.73	7044.67	7179.67	10435.6	8059.68	8879.55	16986.4	12743.4	4762.83	9782.66	6926.14	5109.25	12122.3	12102.8	13571.5
O60336;O60336-3;O60336-4;O60336-6	MAPKBP1	Mitogen-activated protein kinase-binding protein 1;Isoform 3 of Mitogen-activated protein kinase-binding protein 1;Isoform 4 of Mitogen-activated protein kinase-binding protein 1;Isoform 6 of Mitogen-activated protein kinase-binding protein 1	nucleoplasm,nucleolus;;;	;;;	;;;	TRUE	4929.55	1448.77	2902.35	1012.95	895.236	7166.68	3310.36	2832.68	1215.69	1557.15	2950.13	8853.12	1151.53	4042.51	39947.7	3085.35	2160.26	2645.09
O60341;O60341-2	KDM1A	Lysine-specific histone demethylase 1A;Isoform 2 of Lysine-specific histone demethylase 1A	nucleoplasm;	;	protein binding;	TRUE	3707.65	8437.23	5952.36	9059.29	8409.21	4849.66	9823.03	5694.24	7582.79	10052.2	32669.6	42918.2	26468.3	57831.5	15213.3	75307.1	32285.3	37214.9
O60346;O60346-2	PHLPP1	PH domain leucine-rich repeat-containing protein phosphatase 1;Isoform 2 of PH domain leucine-rich repeat-containing protein phosphatase 1	;	;	protein binding;	TRUE	1188.87	1741.15	1139.85	984.864	885.094	2242.95	1815.61	1118.75	2031.02	9000.59	14233.2	7585.84	52641.4	4619.92	22245.3	14875.1	13168.2	21644.9
O60427	FADS1	Acyl-CoA (8-3)-desaturase				TRUE	27439.8	51492	46105.1	31975.8	31942.6	26259.1	29476.1	23990.6	22796.9	81233.8	138858	127304	85678.1	82852.8	65760.3	89635.1	77495.6	63695
O60437	PPL	Periplakin				TRUE	132124	369173	352582	145867	202536	35512.6	53813.3	37700	38920.9	302367	931127	950040	368842	513972	73721.8	120319	102047	97980.8
O60443	GSDME	Gasdermin-E	cytosol	positive regulation of immune response to tumor cell,transmembrane transport,pyroptosis,Requires Ontology	wide pore channel activity	TRUE	45361.6	46946.3	40394.1	51364.6	60355.1	40752	61175.6	63291.8	51253.9	124424	153783	137413	158035	204422	153426	218665	260841	190701
O60476	MAN1A2	Mannosyl-oligosaccharide 1,2-alpha-mannosidase IB				TRUE	7747.58	5417.38	4208.74	2417.46	8830.72	3447.47	9672.62	2850.72	5459.64	7958.06	10504.4	9560.25	9668.89	12853.6	11309.7	15181.5	7020.98	19582.9
O60488;O60488-2	ACSL4	Long-chain-fatty-acid--CoA ligase 4;Isoform Short of Long-chain-fatty-acid--CoA ligase 4	endoplasmic reticulum,plasma membrane;	long-chain fatty acid metabolic process,lipid biosynthetic process,positive regulation of cell growth,negative regulation of prostaglandin secretion;	long-chain fatty acid-CoA ligase activity,arachidonate-CoA ligase activity;	TRUE	76201.6	41436.1	38258	60921.4	57277	34137.6	64832.1	51939.4	54430.4	209107	108540	112157	176560	170865	72926.1	186849	151143	168573
O60493	SNX3	Sorting nexin-3				TRUE	824014	520471	415501	635312	677277	440240	840565	666081	645168	226733	150449	145182	303229	286351	169757	292941	237653	329530
O60502;O60502-2;O60502-4	OGA	Protein O-GlcNAcase;Isoform 2 of Protein O-GlcNAcase;Isoform 4 of Protein O-GlcNAcase	cytosol;;	;;	;;	TRUE	6497.57	9356.53	7781.75	11575.9	15064.4	6192.83	14811.3	11307.4	12877.7	5905.29	6874.78	8712.4	11587.4	12962.7	3723.68	12993.9	12197	11089.6
O60504	SORBS3	Vinexin			protein binding	TRUE	5436.26	3641.61	4502.61	3905.56	2805.17	2674.84	5649.46	4096.56	2723.48	27849.3	22785.9	18151.5	14649.6	12059.9	13857.4	25576.2	26423.8	15144.8
O60506	SYNCRIP	Heterogeneous nuclear ribonucleoprotein Q	nucleus,mRNA editing complex	mRNA modification,positive regulation of DNA demethylation,negative regulation of nuclear-transcribed mRNA catabolic process, nonsense-mediated decay	protein binding	TRUE	136822	83497.7	75688.7	81606.3	87631.4	79766.9	135975	127792	107079	266736	167533	176655	210289	198489	167137	326164	301926	238222
O60508	CDC40	Pre-mRNA-processing factor 17				TRUE	7600.67	2808.64	2946.84	4635.36	6136.09	7267.22	12694.1	10495.8	8847.62	24926.2	11876.5	13063.2	19802.8	18535.7	25792.1	42497.3	36720.2	34387
O60518	RANBP6	Ran-binding protein 6				TRUE	3720.01	6730.16	7825.94	2760.52	6083.97	6560.28	7118.24	8955.18	6029.35	8792.82	8941.54	8486	9075.9	15516.3	12664.2	25325.2	22404.1	18356.6
O60524;O60524-3;O60524-4;O60524-5	NEMF	Ribosome quality control complex subunit NEMF;Isoform 3 of Ribosome quality control complex subunit NEMF;Isoform 4 of Ribosome quality control complex subunit NEMF;Isoform 5 of Ribosome quality control complex subunit NEMF	;;;	;;;	;;;	TRUE	10636.3	4292.49	4957.21	6896.72	8983.88	8324.9	11123	13798.9	9884.95	8268.45	6850.83	4176.57	5668.42	14792.8	5836.18	15428.3	19256.2	24345.3
O60547;O60547-2	GMDS	GDP-mannose 4,6 dehydratase;Isoform 2 of GDP-mannose 4,6 dehydratase	;	;	;	TRUE	14269.7	8203.31	21506.8	15114.3	9604.62	8331.93	13277.8	9097.86	8451.21	19320.6	15875.6	32647.4	11081.9	18739.6	34762.1	20466.6	12812.2	21625.7
O60563	CCNT1	Cyclin-T1	nucleoplasm,cytosol			TRUE	4170.89	1995.39	2687.39	10302.2	10660.7	7240.55	12453.6	9810.48	9753.78	29190.9	6356.81	15131.1	70953.6	66171	80958	120607	115896	106053
O60566;O60566-3	BUB1B	Mitotic checkpoint serine/threonine-protein kinase BUB1 beta;Isoform 3 of Mitotic checkpoint serine/threonine-protein kinase BUB1 beta	cytosol;	;	;	TRUE	109210	281627	333771	133188	233198	8090.64	10077	119602	94431.9	10007.7	317900	210782	70430	324799	11403	15560.2	64213.3	42223.1
O60568	PLOD3	Multifunctional procollagen lysine hydroxylase and glycosyltransferase LH3				TRUE	15767.6	21426.8	17140.2	24090.5	25304.3	6438.37	19679.1	11803.5	16771.9	238577	258345	311278	284326	187594	163500	264074	384207	245458
O60573	EIF4E2	Eukaryotic translation initiation factor 4E type 2			protein binding	TRUE	11230.6	10370.3	9071.35	14656.4	17246.2	5727.6	11872.7	8636.26	8830.23	60345.1	47924.1	65428.8	63789.1	82429.1	36981.7	52075.6	47229.1	57332.2
O60610;O60610-2;O60610-3	DIAPH1	Protein diaphanous homolog 1;Isoform 2 of Protein diaphanous homolog 1;Isoform 3 of Protein diaphanous homolog 1	;;	;;	;;	TRUE	26534.6	23089	20475.8	35185.1	36293.7	19104.4	31042.9	30839.6	30048.6	84833.8	60498.5	74319.2	104955	103292	62993.1	117110	101574	72130.5
O60637;O60637-2;O60637-3	TSPAN3	Tetraspanin-3;Isoform 2 of Tetraspanin-3;Isoform 3 of Tetraspanin-3	;;	;;	;;	TRUE	67410.5	105973	95814.1	64641.4	61990.2	59859.7	91826.1	83041.6	79205.3	143787	241278	261835	180066	168299	167856	257377	219226	223686
O60645	EXOC3	Exocyst complex component 3				TRUE	29646.3	66017.5	61629.5	62711.7	62144.9	43726.6	70183.2	52654.6	53284	43241.1	98988.7	101581	100140	81614.8	61621.2	115726	103622	90088.5
O60658	PDE8A	High affinity cAMP-specific and IBMX-insensitive 3',5'-cyclic phosphodiesterase 8A				TRUE	13405.1	18981.9	27144.4	7377.12	7703.39	3955.52	4459.51	3480.13	3891.83	35944.1	17735.8	10296.6	7309.51	17675.9	14137.2	12065.9	18182.9	11262.4
O60664;O60664-3;O60664-4	PLIN3	Perilipin-3;Isoform 3 of Perilipin-3;Isoform 4 of Perilipin-3	lipid particle,cytosol;;	;;	;;	TRUE	14724	3731.99	5317.68	4962.72	7610.82	5231.17	6093.94	6706.27	5118.69	372591	83590.8	109267	80822.5	146306	129922	66093.9	199329	113380
O60669	SLC16A7	Monocarboxylate transporter 2				TRUE	2228.79	8909.65	8913.24	9637.69	7651.56	2508.85	6625.01	2371.09	4337.76	6823.26	31319.1	30583.8	27866.7	23328.7	10157.3	19695.4	8248.49	13732.9
O60678	PRMT3	Protein arginine N-methyltransferase 3				TRUE	7607.53	2963.32	2555.26	6817.99	8870.83	6364.19	9979.66	9056.42	8405.19	15343.5	5659.35	5836.18	11970.3	13885.7	14383.3	18155.3	21187.3	17954.7
O60684	KPNA6	Importin subunit alpha-7				TRUE	9072.73	6440.41	5901.4	7980.96	10325.1	3786.54	11654.2	7495.05	7701.98	27039.9	19044.9	16527.3	27718.3	31802.9	12567.9	35339.3	15376.1	23198.5
O60701	UGDH	UDP-glucose 6-dehydrogenase	nucleoplasm			TRUE	21124.1	36651.4	35465.7	65488.1	70285.4	50160	79479.1	62245.6	67080.4	40745.4	77493.1	73378	133324	156831	87194.8	173046	137973	156388
O60716-3;O60716-5	CTNND1	Isoform 1AC of Catenin delta-1;Isoform 1A of Catenin delta-1	;	;	;	TRUE	533495	679439	640212	591241	562483	337668	485553	384858	385647	917321	1.35823e+06	1284351	1.1726e+06	1.09096e+06	595935	901294	753019	737574
O60725	ICMT	Protein-S-isoprenylcysteine O-methyltransferase				TRUE	4639.87	16186.2	10703.9	7549.32	13286.8	6991.33	22811.6	10300.6	7493.55	7873	90616.5	88516.3	69750.1	100861	72229.6	121558	83749.6	87827.2
O60749;O60749-2	SNX2	Sorting nexin-2;Isoform 2 of Sorting nexin-2	lysosome,endosome;	;	;	TRUE	10747.5	6658.17	3975.51	11456.2	11686	2999.94	8529.14	7974.09	6375.68	31415.7	33548.3	67683.5	74901.4	106902	30046.1	68924.2	56178.6	58163.1
O60762	DPM1	Dolichol-phosphate mannosyltransferase subunit 1				TRUE	121848	196932	187776	205839	217411	148624	264600	205759	196526	226142	426783	434601	398342	474567	330828	544672	459747	434167
O60763;O60763-2	USO1	General vesicular transport factor p115;Isoform 2 of General vesicular transport factor p115	fibrillar center,Golgi apparatus;	;	;	TRUE	39236.3	52902.9	51721.3	69087.5	68614.7	46517.5	76947.2	68857.1	61160.5	97563.4	96669.2	95793.2	135546	130028	107955	167713	175785	136825
O60783	MRPS14	Small ribosomal subunit protein uS14m				TRUE	20266.3	7894.89	12324.2	12151.9	11903.9	16893.9	27361.3	28387	17869.8	22909.1	31808.2	26274.2	46455.5	28481.9	21529.8	149349	50091.2	31405.6
O60784	TOM1	Target of Myb1 membrane trafficking protein			protein binding	TRUE	4137.85	10039.5	10937.2	13209.1	10485.6	10949	21759.2	17806.9	14966.5	17950.6	28730.6	20362.8	24574.3	20531.1	20392	47403.4	45770.7	28996.9
O60814;P57053;P58876;P62807;Q5QNW6;Q5QNW6-2;Q93079;Q99877;Q99879	H2BC12;H2BC12L;H2BC5;H2BC4;H2BC18;H2BC18;H2BC9;H2BC15;H2BC14	Histone H2B type 1-K;Histone H2B type F-S;Histone H2B type 1-D;Histone H2B type 1-C/E/F/G/I;Histone H2B type 2-F;Isoform 2 of Histone H2B type 2-F;Histone H2B type 1-H;Histone H2B type 1-N;Histone H2B type 1-M	;;;;nucleoplasm,cytosol;;;;	;;;;;;;;	;;;;;;;;	TRUE	21348572	3.79517e+06	3.64235e+06	854160	4.00634e+06	605759	1.3257e+06	820544	1.58986e+06	84099528	11938497	12853211	2.72636e+06	12118515	1.64629e+06	4094662	2.55328e+06	5.43624e+06
O60826	CCDC22	Coiled-coil domain-containing protein 22				TRUE	11854.2	8265.79	8550.16	8687.6	10201.5	3461.88	15878.9	17238.3	12797.4	6078.79	3461.62	3939.52	2804.92	3627.22	5735.99	6474.09	11058.3	6456.81
O60832	DKC1	H/ACA ribonucleoprotein complex subunit DKC1	fibrillar center,nucleoplasm			TRUE	111733	11888.3	10861.9	26040.1	32171.4	36170.5	54234.9	56529.2	43995.6	377196	44622.9	46189.7	69152.8	100760	110384	175498	183350	144941
O60841	EIF5B	Eukaryotic translation initiation factor 5B				TRUE	26959.9	18692.9	16941.3	19300.8	26871	25115.9	39053.1	34907.9	28755.9	147170	90778.9	70908.8	103809	59816.4	131844	234615	232918	189950
O60869;O60869-2;O60869-3	EDF1	Endothelial differentiation-related factor 1;Isoform 2 of Endothelial differentiation-related factor 1;Isoform 3 of Endothelial differentiation-related factor 1	nucleus,nucleoplasm,nucleolus,cytoplasm,cytosol;;	;;	protein binding;;	TRUE	6415.42	9826.15	9551.67	12556.9	9332.3	5099.99	1176.69	8311.46	1736.72	26067.9	41105.8	1.07844e+06	2.22696e+06	4.11723e+06	383852	19680.2	26378.5	43713.5
O60879;O60879-2;O60879-3	DIAPH2	Protein diaphanous homolog 2;Isoform 2 of Protein diaphanous homolog 2;Isoform 3 of Protein diaphanous homolog 2	nucleolus,endoplasmic reticulum,intracellular membrane-bounded organelle;;	;;	;;	TRUE	3735.82	6578.43	2775.77	2620.05	2919.51	3876.05	4674.52	6030.79	6535	18080.5	36903.3	8888.34	64371.5	8680.43	14984.3	24905.1	24310.2	41339.1
O60884	DNAJA2	DnaJ homolog subfamily A member 2				TRUE	137468	215482	204655	213009	237651	179327	267536	223738	208724	200153	352283	349797	346564	447536	301778	397635	413117	385719
O60885;O60885-2;O60885-3;Q15059;Q15059-2	BRD4;BRD4;BRD4;BRD3;BRD3	Bromodomain-containing protein 4;Isoform C of Bromodomain-containing protein 4;Isoform B of Bromodomain-containing protein 4;Bromodomain-containing protein 3;Isoform 2 of Bromodomain-containing protein 3	nucleoplasm,chromosome;;;;	chromatin remodeling,cellular response to DNA damage stimulus,negative regulation by host of viral transcription,negative regulation of DNA damage checkpoint;;;;	chromatin binding,protein binding,lysine-acetylated histone binding,Requires Ontology;;;protein binding;	TRUE	237455	10947.5	21889.1	25663.8	17268.8	226035	11299.7	21919.3	15288.8	128753	9152.22	27935.9	34743.2	17742.1	103230	9576.19	33054.9	18518.9
O60934	NBN	Nibrin				TRUE	6980.08	7226.88	10358.2	11626	14761.2	5292.4	16981.4	14120.1	14033.7	9328.4	11175.9	13234.5	19269.3	19196.5	9666.48	32568.7	20869.4	23826.9
O60942;O60942-2	RNGTT	mRNA-capping enzyme;Isoform 2 of mRNA-capping enzyme	;	;	;	TRUE	2444.09	2745.81	2642.22	3615.87	3928.27	2222.13	2731.95	2920.09	1818.03	14470	5488.15	8703.15	10681.2	12236.9	6319.53	7258.02	13301.2	6740.72
O75027;O75027-2	ABCB7	Iron-sulfur clusters transporter ABCB7, mitochondrial;Isoform 2 of Iron-sulfur clusters transporter ABCB7, mitochondrial	;	;	;	TRUE	5384.33	8388.33	5275.33	9522.51	9096.9	7075.28	13695	10771.1	6492.58	4763.87	7612.93	13216.4	11110.8	7247.59	13380	14646.3	16385.2	8616.17
O75044	SRGAP2	SLIT-ROBO Rho GTPase-activating protein 2				TRUE	6367.94	10019.8	9775.29	14066.2	11485.8	5922.2	9631.4	9265.42	9377.15	29435.5	44503.6	33369.4	43570.6	35496.6	29294	44353.8	36025.9	24764.9
O75052;O75052-3	NOS1AP	Carboxyl-terminal PDZ ligand of neuronal nitric oxide synthase protein;Isoform 3 of Carboxyl-terminal PDZ ligand of neuronal nitric oxide synthase protein	;	;	;	TRUE	15951.4	23909.4	26245.9	17105.7	17604.3	3069.63	8158.88	7453.37	7134.36	45211.6	142673	118293	80414.2	63112.6	18372.7	28047	25714.4	26339.3
O75061;O75061-2;O75061-4	DNAJC6	Auxilin;Isoform 2 of Auxilin;Isoform 4 of Auxilin	;;	;;	;;	TRUE	3065.48	7802.09	10386.6	12712.3	8945.57	1286.55	11612.2	2582.26	1390.27	9187	3453.93	12351.7	5146.92	10389.4	2022.08	4225.31	7244.33	2655.77
O75083	WDR1	WD repeat-containing protein 1	plasma membrane,cell junction			TRUE	223614	72934.2	66572.2	129595	125243	81987.9	127601	97095.9	105499	485111	190815	187379	333169	334725	191246	336012	278237	312447
O75094;O75094-3	SLIT3	Slit homolog 3 protein;Isoform 3 of Slit homolog 3 protein	;	;	;	TRUE	19829.9	25885.7	23355.1	17645.4	17549.5	22157.5	33653	28072.4	24515.3	38825.1	50457.6	55997.7	34065.4	48339.5	54963.1	73959.2	78859.8	53183.1
O75122-3	CLASP2	Isoform 3 of CLIP-associating protein 2				TRUE	8253.14	12970.6	12236.5	14950.8	14081.6	8815.46	18139	10474.7	13108.5	12632.7	47509.1	26271.2	24128.5	23112.5	29842.8	42571.1	34341.5	29029.6
O75128;O75128-2	COBL	Protein cordon-bleu;Isoform 2 of Protein cordon-bleu	;	;	;	TRUE	7263.6	6515.2	10112	18000.6	12844.7	8379.78	13580.4	12815.8	11571.6	14319.4	16790.9	10720.9	27254.8	43977.3	10075.4	15536.5	22254.5	18285.2
O75131	CPNE3	Copine-3				TRUE	121100	15349.8	14034.1	24183.1	28722.4	27090.5	27973.6	43430.3	26535	504022	32955.9	24447.7	66136.2	90885.1	78458.7	96009.4	126543	95763
O75146	HIP1R	Huntingtin-interacting protein 1-related protein	cytosol,plasma membrane,intracellular membrane-bounded organelle		protein binding	TRUE	6650.38	21310.9	12495.3	15830.1	12013.7	5454.35	15038.6	8129.91	9937.45	74753.8	58999.8	87268.4	100858	88204.1	56430.7	98884	79831.3	85337.4
O75147;O75147-1;O75147-2;O75147-4	OBSL1	Obscurin-like protein 1;Isoform 3 of Obscurin-like protein 1;Isoform 2 of Obscurin-like protein 1;Isoform 4 of Obscurin-like protein 1	;;;	;;;	protein binding;;;	TRUE	14150.9	17353.7	14494.3	14787.1	18726.8	10755.1	17179.9	13405.1	16527.3	27419.4	18743.2	18228	11798.5	14494.6	13516.2	28350.1	9042.82	17206.2
O75151	PHF2	Lysine-specific demethylase PHF2				TRUE	7422.31	3065	2968.58	2528.3	5816.58	8827.17	15321.3	15435.4	11457.3	64776.7	55222.6	44991	91599	80003.7	110888	145305	291600	128719
O75152	ZC3H11A	Zinc finger CCCH domain-containing protein 11A				TRUE	6712.02	4493.01	4539.96	9188.23	11256.4	6462.56	13115.3	9737	9157.41	65047.8	44115.4	58883.4	54604.2	75889.3	50830.8	105753	66930.2	68805.9
O75153	CLUH	Clustered mitochondria protein homolog				TRUE	10571.7	7408.66	6443.19	12898.4	13325.1	9763.81	17034.6	15110.6	14282.5	14480.2	14882.9	3326.32	34992.4	34642.1	13190.1	25980.4	29695.3	29772.2
O75155;O75155-2	CAND2	Cullin-associated NEDD8-dissociated protein 2;Isoform 2 of Cullin-associated NEDD8-dissociated protein 2	;	;	;	TRUE	7155.14	30091.4	29698.2	28542	26324	7700.17	63847.3	41090.4	42915.4	3190.74	27225.7	19780.8	6141.88	21463	8265.24	29572.6	28002.4	31788.8
O75161	NPHP4	Nephrocystin-4	nucleoplasm,cytosol,nuclear body,intracellular membrane-bounded organelle		protein binding	TRUE	3179.11	5140.62	3910.27	5851.09	7340.41	3521.51	8883.39	4944.95	5960.78	13484.4	16345.6	9558.87	23439	42036.1	10085.4	42159.8	23961.4	22029.7
O75165	DNAJC13	DnaJ homolog subfamily C member 13				TRUE	11322.7	17111.1	15453.8	22209.9	22472.9	12990.4	24334.4	21611.4	18816.6	25482.8	31973.8	30705.6	37929.3	47798.4	24499.2	45295.6	47158.4	46317
O75170;O75170-2;O75170-3;O75170-4;O75170-5;O75170-6	PPP6R2	Serine/threonine-protein phosphatase 6 regulatory subunit 2;Isoform 2 of Serine/threonine-protein phosphatase 6 regulatory subunit 2;Isoform 3 of Serine/threonine-protein phosphatase 6 regulatory subunit 2;Isoform 4 of Serine/threonine-protein phosphatase 6 regulatory subunit 2;Isoform 5 of Serine/threonine-protein phosphatase 6 regulatory subunit 2;Isoform 6 of Serine/threonine-protein phosphata…	cytosol,cytoplasmic ribonucleoprotein granule;;;;;	;;;;;	protein binding;;;;;	TRUE	160263	230809	288483	348682	400237	408337	318585	582998	277594	387427	834711	966066	1.31378e+06	981511	814130	1.22529e+06	3.00432e+06	756434
O75175	CNOT3	CCR4-NOT transcription complex subunit 3				TRUE	21302.4	37678.1	34627.6	40609.5	47256.1	25331.2	45898.6	33940.6	37512.2	38389.9	59093.3	68908.4	89227.1	93014.4	36840.6	79616.5	84826.1	84573.1
O75179;O75179-2;O75179-7	ANKRD17	Ankyrin repeat domain-containing protein 17;Isoform 2 of Ankyrin repeat domain-containing protein 17;Isoform 7 of Ankyrin repeat domain-containing protein 17	nucleoplasm,nuclear membrane;;	;;	;;	TRUE	15426	22459.1	20472.4	19657.2	23993.7	14283.1	23231.7	20739.7	19660.9	32891.7	31932.9	36738.4	36372.7	25342.3	17500.7	38495	37491	34096.1
O75190	DNAJB6	DnaJ homolog subfamily B member 6	nucleoplasm,cytosol		protein binding,identical protein binding	TRUE	194933	175770	169109	179874	209018	159009	262601	205281	197846	678050	701081	750146	715440	792751	628816	1.04845e+06	940998	735716
O75190-2	DNAJB6	Isoform B of DnaJ homolog subfamily B member 6				TRUE	1720.01	3045.46	1659.79	5281.26	4222.03	1970.12	3108.25	2940.9	3535.22	5036.14	7168.64	7453.86	5411.87	10101.2	6205.31	6686.4	5549.37	5390.34
O75204	TMEM127	Transmembrane protein 127				TRUE	1243.65	1493.36	6270.67	2777.76	3267.55	1571.04	4106.73	2337.21	2447.74	4655.8	5358.52	22077.3	40808.9	17258.2	5955.96	86573.1	13495.5	4535.65
O75251;O75251-2	NDUFS7	NADH dehydrogenase [ubiquinone] iron-sulfur protein 7, mitochondrial;Isoform 2 of NADH dehydrogenase [ubiquinone] iron-sulfur protein 7, mitochondrial	;	;	;	TRUE	69610.2	104237	104846	110532	120032	82231.8	125748	116615	107990	234987	250954	249817	282470	238453	177570	313695	271872	240172
O75306;O75306-2	NDUFS2	NADH dehydrogenase [ubiquinone] iron-sulfur protein 2, mitochondrial;Isoform 2 of NADH dehydrogenase [ubiquinone] iron-sulfur protein 2, mitochondrial	nucleoplasm,mitochondrion;	;	;	TRUE	28816.5	57679.4	51151.7	48555.3	54316.4	30154	59652.4	40672.8	43202.1	81417.9	155333	199213	169409	175583	102543	190689	146753	151111
O75312	ZPR1	Zinc finger protein ZPR1				TRUE	2034.69	2844.15	1592.98	1400.69	3047.94	1535.05	1873.3	1782.19	2340.56	5939.04	11210.7	4686.06	4555.89	11565	4297.37	5685.35	8084.67	8209.57
O75317;P62068;P62068-2;P62068-3;P62068-4	USP12;USP46;USP46;USP46;USP46	Ubiquitin carboxyl-terminal hydrolase 12;Ubiquitin carboxyl-terminal hydrolase 46;Isoform 2 of Ubiquitin carboxyl-terminal hydrolase 46;Isoform 3 of Ubiquitin carboxyl-terminal hydrolase 46;Isoform 4 of Ubiquitin carboxyl-terminal hydrolase 46	;;;;	;;;;	;;;;	TRUE	8866.42	3783.67	5134.93	5845.82	7493.13	4494.85	8443.35	7045.47	4220.86	3414.87	4579.29	10188.8	3877.51	6629.6	2956.33	3554.26	9167.88	1505.48
O75319;O75319-1	DUSP11	RNA/RNP complex-1-interacting phosphatase;Isoform 1 of RNA/RNP complex-1-interacting phosphatase	fibrillar center,nucleoplasm,intercellular bridge;	;	;	TRUE	7404.24	5298.92	3702.58	4935.77	5320.31	4799.68	8560.2	4354.54	4962.82	117496	51959	30171.8	39346.5	30374.4	67922.5	93219.1	44402.7	56347.8
O75323;O75323-2	NIPSNAP2	Protein NipSnap homolog 2;Isoform 2 of Protein NipSnap homolog 2	mitochondrion;	;	;	TRUE	13157.9	17894.4	20974	13136.7	27200.5	18472.3	28917.2	31451.1	22523.8	6935.62	156519	9487.9	5946.76	2907.96	54129.2	9309.27	12556.5	6493.02
O75326	SEMA7A	Semaphorin-7A				TRUE	23618.8	39918.4	36914.6	10742.9	11485.3	9520.52	11161.4	8179.07	9882.22	99390.7	463912	710356	78017.6	62049.7	57789.8	76746	49993.6	71469.6
O75340	PDCD6	Programmed cell death protein 6	nucleoplasm,cytosol			TRUE	41165.2	53849.5	50360.7	47597.3	62540	36030.9	61946.8	46962.6	48256.2	121720	131753	147134	144904	173541	92663.8	193651	134522	140500
O75348	ATP6V1G1	V-type proton ATPase subunit G 1				TRUE	10884.9	9676.41	6954.95	7000.38	4362.75	3195.01	3836.59	3076.89	2577.72	4.73746e+06	16670117	17231178	6.17603e+06	317102	319523	234406	303053	259638
O75351	VPS4B	Vacuolar protein sorting-associated protein 4B				TRUE	14212.9	16668	16741.3	19682.9	27611.1	10961.7	22233.4	20348.2	19223.3	68236.9	61007.8	71039	75202.9	111955	49411.3	76529.8	80165.7	80764.9
O75352;O75352-2	MPDU1	Mannose-P-dolichol utilization defect 1 protein;Isoform 2 of Mannose-P-dolichol utilization defect 1 protein	;	;	;	TRUE	11235.3	41526.5	34894.9	19658.6	21231.3	10473.4	29220	15121.8	20084.2	23493.9	74868.3	82397.9	41104.9	21296.9	24153.3	57455.6	34106.9	39517.2
O75367-1;O75367-3	MACROH2A1	Isoform 2 of Core histone macro-H2A.1;Isoform 3 of Core histone macro-H2A.1	;	;	;	TRUE	84949.7	21227.6	21005.1	7391.66	29871.4	5129.56	13315.5	7065.2	9289.27	737083	186685	213535	103518	248612	45803.8	107314	56913.8	69538.3
O75369-8	FLNB	Isoform 8 of Filamin-B				TRUE	298948	743205	695672	1.29983e+06	1.30249e+06	343902	572025	441320	600825	679468	1924092	1.89775e+06	3.62474e+06	3.43407e+06	835666	1.51741e+06	1.1601e+06	1703878
O75369;O75369-2;O75369-9	FLNB	Filamin-B;Isoform 2 of Filamin-B;Isoform 9 of Filamin-B	cytosol,plasma membrane;;	;;	;;	TRUE	2876.96	4632.8	7583.49	8403.91	9178.33	4774.12	3612.39	2966.24	3971.99	5890.69	43616.4	44421.4	86919	87129	28059	27066.4	40526.7	54081.4
O75376	NCOR1	Nuclear receptor corepressor 1	nucleoplasm,cytosol			TRUE	21699.5	14223.7	13364.5	38690.7	38618.1	23990.7	49730.1	40521.5	38411.6	103212	91443.2	68720.2	121610	94798	95617.4	224307	253243	151190
O75380	NDUFS6	NADH dehydrogenase [ubiquinone] iron-sulfur protein 6, mitochondrial				TRUE	4695.24	9536.56	9923.01	7246.01	8669.2	6801.36	7979.25	8079.63	6815.72	48679.6	76723.2	131438	76793.5	76801.6	67996.7	97254.7	63715.6	53904.2
O75381;O75381-2	PEX14	Peroxisomal membrane protein PEX14;Isoform 2 of Peroxisomal membrane protein PEX14	fibrillar center,peroxisome;	;	;	TRUE	7917.13	66528.4	65525.8	85709.5	128654	29699.9	70224.3	61993.9	67356.4	14112.8	202677	188990	271521	451822	95923.6	216682	184728	174993
O75385	ULK1	Serine/threonine-protein kinase ULK1				TRUE	7441.03	7404.96	8587.34	9077.73	6664.29	8741.98	9983.4	9718.96	10255.5	28019.9	7410.86	43357.6	42132.6	36491.4	16102.8	36420.4	58180.1	30387.7
O75390	CS	Citrate synthase, mitochondrial				TRUE	61820.3	16079.6	15678.7	23752.9	16505.1	16071.5	27894.4	25443.6	23166	258749	42337.8	38059.5	72636.6	71010.3	47777.5	136090	99242	92107.4
O75394	MRPL33	Large ribosomal subunit protein bL33m				TRUE	15887.1	6954.87	2616.76	4838.01	3940.54	8348.89	2281.81	8116.49	5386.67	189515	10049.9	18801.5	17676.7	32505.8	117532	14598	104653	8139.76
O75396	SEC22B	Vesicle-trafficking protein SEC22b				TRUE	40126.4	31957.5	30669.7	42551.2	33041.9	30518.4	58955	45504.7	36218.6	129004	110308	114312	156443	144642	94977.8	222212	166099	130269
O75400;O75400-2;O75400-3	PRPF40A	Pre-mRNA-processing factor 40 homolog A;Isoform 2 of Pre-mRNA-processing factor 40 homolog A;Isoform 3 of Pre-mRNA-processing factor 40 homolog A	;;	;;	protein binding;;	TRUE	61172.3	37325.5	33704.6	43158	50318.2	57079.3	59553.8	63189.6	51917.4	232269	160579	179349	172719	215920	264690	300249	304704	235776
O75410;O75410-10;O75410-2;O75410-3;O75410-4;O75410-5;O75410-6;O75410-7;O75410-8;O75410-9	TACC1	Transforming acidic coiled-coil-containing protein 1;Isoform 10 of Transforming acidic coiled-coil-containing protein 1;Isoform 2 of Transforming acidic coiled-coil-containing protein 1;Isoform 3 of Transforming acidic coiled-coil-containing protein 1;Isoform 4 of Transforming acidic coiled-coil-containing protein 1;Isoform 5 of Transforming acidic coiled-coil-containing protein 1;Isoform 6 of Tr…	cytosol;;;;;;;;;	;;;;;;;;;	protein binding;;;;;;;;;	TRUE	1086.77	3618.33	3360.07	1737.01	3488.64	2019.22	2034.4	2493.31	1666.95	2499.03	1848.58	3522.33	2649.04	5941.2	2751.32	2686.51	4688.06	2339.18
O75419;O75419-2;O75419-3	CDC45	Cell division control protein 45 homolog;Isoform 2 of Cell division control protein 45 homolog;Isoform 3 of Cell division control protein 45 homolog	nucleoplasm,centrosome;;	;;	;;	TRUE	1463.82	9614.82	7111.51	4203.08	5954.89	1084.44	4189.82	2311.02	3684.81	8298.73	24621.4	12521	12023.8	33757.8	8916.54	9378.95	16212	15467.6
O75427	LRCH4	Leucine-rich repeat and calponin homology domain-containing protein 4				TRUE	7379.76	12801.9	11873.5	15926.3	12512.7	9596.26	14163.7	10406.4	12608.7	20735.2	33327.6	23368	19772.8	39288.3	38302.5	46167.1	46648	32105
O75431;O75431-2	MTX2	Metaxin-2;Isoform 2 of Metaxin-2	nucleolus,mitochondrion;	;	;	TRUE	1201.42	2088.68	3095.06	918.294	2096.13	5495.02	1363.2	2666.36	1138.36	25782.5	135062	122671	119188	20629.1	124766	11068	37529.9	9964.46
O75436	VPS26A	Vacuolar protein sorting-associated protein 26A	lysosome,endosome			TRUE	70376.6	51151.1	49024.1	76359.5	61528.9	58536.6	105562	84176.3	87647.3	79244.4	48847	49931.2	76164.5	61822.7	61389.2	121075	82189.5	78282.7
O75439	PMPCB	Mitochondrial-processing peptidase subunit beta				TRUE	16577	8082.34	7304.57	9165.84	13426.1	5891.42	15077.8	6286.19	10384.4	23958	12176.3	7359.04	10550	10269.2	12150	12953.7	9843.54	10800.2
O75446	SAP30	Histone deacetylase complex subunit SAP30				TRUE	1523.09	1121.88	2617.03	2975.54	3700.31	2747.02	5575.03	6560.39	3096.55	6180.17	3263.82	7554.77	15234.7	24946.2	21106	13485.2	26961.4	21903.9
O75477	ERLIN1	Erlin-1				TRUE	76130.2	200106	175981	165377	188960	123849	204428	155116	130792	257694	677264	588794	500177	673962	452229	744881	614668	508109
O75487;O75487-2	GPC4	Glypican-4;Isoform 2 of Glypican-4	;	;	;	TRUE	4466.2	2490.22	4980.99	3910.47	3936.31	3478.29	2572.39	13441.1	2335.95	10137804	142927	434806	318528	277393	251399	149534	23049330	153041
O75489	NDUFS3	NADH dehydrogenase [ubiquinone] iron-sulfur protein 3, mitochondrial	mitochondrion,nuclear body			TRUE	46067.9	85346.8	74941.4	68520.3	81977.1	45565.1	80586.9	51395.4	50362.8	40204.9	65200.9	46778.5	61833.3	67082.4	41369.8	59008.5	51848.4	54848.3
O75494;O75494-2;O75494-3;O75494-4;O75494-5;O75494-6	SRSF10	Serine/arginine-rich splicing factor 10;Isoform 2 of Serine/arginine-rich splicing factor 10;Isoform 3 of Serine/arginine-rich splicing factor 10;Isoform 4 of Serine/arginine-rich splicing factor 10;Isoform 5 of Serine/arginine-rich splicing factor 10;Isoform 6 of Serine/arginine-rich splicing factor 10	nucleoplasm;;;;;	;;;;;	;;;;;	TRUE	48032.9	17556.2	10341.3	13465.5	17225.5	11141.6	35406.8	11466.6	11333	147368	62808.7	58038.5	48557.6	38630.1	50071.9	110194	43738.6	50340.7
O75506	HSBP1	Heat shock factor-binding protein 1				TRUE	13400.2	43361.8	39842.6	13083.7	15684.7	3580.49	13332.2	7914.64	9820.81	49804.8	153876	151405	69190.1	110878	17273.7	73225.7	52804	72956.2
O75521;O75521-2	ECI2	Enoyl-CoA delta isomerase 2;Isoform 2 of Enoyl-CoA delta isomerase 2	mitochondrion,peroxisome,peroxisomal matrix,intracellular membrane-bounded organelle;	fatty acid catabolic process;	dodecenoyl-CoA delta-isomerase activity;	TRUE	24821.5	3287.59	2517.66	6192.94	5949.62	4310.24	5648.44	5560.56	3899.29	100144	7120.57	9600.86	28773.7	12415.2	13545.3	23726.9	16834.2	18505.2
O75530;O75530-2;O75530-3	EED	Polycomb protein EED;Isoform 2 of Polycomb protein EED;Isoform 3 of Polycomb protein EED	nucleoplasm,cytosol;;	;;	protein binding;;	TRUE	2803.12	2155.29	1506.8	2529.57	2025.08	1912.55	3112.24	2630.27	2792.01	10670.8	4956.25	7406.59	6489.49	6006.25	7021.08	7036.82	5734.85	11073.6
O75531	BANF1	Barrier-to-autointegration factor				TRUE	701014	320473	300397	86608.8	259094	24983.4	272143	54848.7	124906	2130703	1.31162e+06	1.19167e+06	394058	1009299	111241	914628	279832	576262
O75533	SF3B1	Splicing factor 3B subunit 1	nuclear speck		protein binding	TRUE	34604.4	21024.6	20961.1	47852.1	37577.2	36912.2	70541.9	63897.9	52222.2	75366.7	32091.8	30980.8	97584.6	79179.2	74625.7	137872	133529	110634
O75534;O75534-2	CSDE1	Cold shock domain-containing protein E1;Isoform 2 of Cold shock domain-containing protein E1	Golgi apparatus,cytosol,plasma membrane;	;	protein binding;	TRUE	35842.6	18419.3	17240.9	30712.6	36383.9	29555.5	46545.9	39211.3	38808	116977	58141.5	56385.1	120288	97481.8	97984.8	162365	139569	134013
O75563	SKAP2	Src kinase-associated phosphoprotein 2				TRUE	10749.5	10139.4	8177.72	3676.41	4277.53	1531.32	4649.59	2571.69	3217.25	8115.71	3789.57	26634.2	19027.3	3559.61	5221.64	120988	13555.6	28258.2
O75569;O75569-2;O75569-3	PRKRA	Interferon-inducible double-stranded RNA-dependent protein kinase activator A;Isoform 2 of Interferon-inducible double-stranded RNA-dependent protein kinase activator A;Isoform 3 of Interferon-inducible double-stranded RNA-dependent protein kinase activator A	nucleoplasm,cytosol;;	;;	protein binding;;	TRUE	23258.8	13432.8	9571.38	10956.6	14950.6	9875.08	15536.6	14596.9	11745.1	64601.3	24645.3	17249.5	30765.4	32103.3	30891.5	42158.5	58645.9	41260.7
O75592;O75592-2	MYCBP2	E3 ubiquitin-protein ligase MYCBP2;Isoform 2 of E3 ubiquitin-protein ligase MYCBP2	nucleoplasm,cytosol,intracellular membrane-bounded organelle;	;	;	TRUE	2392.98	7733.79	7527.61	4247.13	4993.76	5292.05	4639.16	3362.71	2970.1	6342.62	12021.7	11548.7	6198.92	12079.7	4156.59	8606.31	9088.46	7863.63
O75600;O75600-2	GCAT	2-amino-3-ketobutyrate coenzyme A ligase, mitochondrial;Isoform 2 of 2-amino-3-ketobutyrate coenzyme A ligase, mitochondrial	nucleoplasm,mitochondrion,nuclear speck;	;	;	TRUE	1607.08	6726.37	7284.51	2605.41	3603.65	2124.03	5607.3	1837.18	3247.25	11888.9	66781.3	106685	22029.7	25680.8	13057.7	42589.4	16301.5	20264.3
O75607	NPM3	Nucleoplasmin-3				TRUE	13826.6	18703	18044.4	18477	24388.9	11994.3	36319.6	32415	23952.1	98776.8	79798.8	81179.4	116114	120835	131658	167483	175321	177076
O75608;O75608-2	LYPLA1	Acyl-protein thioesterase 1;Isoform 2 of Acyl-protein thioesterase 1	nucleoplasm,cytosol;	;	;	TRUE	18980.4	8653.81	7290.01	6028.61	19769.5	13193.3	10560.3	18637	12478.2	20780.5	23056	25930.9	14156.3	23908.7	8073.08	14217	14400.1	6821.18
O75616	ERAL1	GTPase Era, mitochondrial	mitochondrion,cytosol			TRUE	12656.4	15497.5	15503.5	12736.7	15139.9	9927.5	13237.5	12044.7	12147.8	173441	255419	247006	247809	155455	205665	223703	266354	154232
O75643	SNRNP200	U5 small nuclear ribonucleoprotein 200 kDa helicase	nucleoplasm		protein binding	TRUE	53080.1	59214.2	55696.2	71355	77083.2	60411.9	116480	93702.4	84534.7	143280	143294	146768	202921	203098	176652	325291	298185	252821
O75663	TIPRL	TIP41-like protein				TRUE	5894.38	5459.07	4930.35	6452.6	9482.27	4469.85	7175.01	7438.03	6719.76	40627.6	37443.8	38734.6	55789.9	61756.5	32145.1	48853.2	62105.7	58083.7
O75665;O75665-3	OFD1	Centriole and centriolar satellite protein OFD1;Isoform 3 of Centriole and centriolar satellite protein OFD1	microtubule cytoskeleton;	;	;	TRUE	5946.67	2413.18	3536.34	3942.71	1677.68	4179.69	3086.67	3834.4	2501.17	3017.73	2779.95	5160.84	5991.58	1487.37	6966.03	4037.18	6843.41	3495.29
O75674;O75674-2;O75674-3	TOM1L1	TOM1-like protein 1;Isoform 2 of TOM1-like protein 1;Isoform 3 of TOM1-like protein 1	;;	;;	protein binding;;	TRUE	17150.1	2336.4	3998.95	2255.65	6199.94	9382.05	5805.03	9416.82	4506.69	75915.3	8131.22	19371.1	9375.99	48827.2	27425.2	37079.8	51183.6	24362
O75676;O75676-2	RPS6KA4	Ribosomal protein S6 kinase alpha-4;Isoform 2 of Ribosomal protein S6 kinase alpha-4	nucleoplasm,cytosol;	;	protein binding;	TRUE	21613.1	42294.9	39092.1	30336	33279	27768.6	42356.3	32261.9	31273.4	15535.3	31080.5	35211.8	24022.9	25432.9	22039.1	36736.8	32656.7	30138.1
O75683	SURF6	Surfeit locus protein 6				TRUE	8286.6	1923.56	2433.64	3198.24	3991.64	1469.7	2766.09	2461.83	1918.7	342935	64692.7	35015.3	56048	58749.6	15572.5	177285	49571.8	27385.4
O75691	UTP20	Small subunit processome component 20 homolog				TRUE	24543.4	29809.4	27153.2	32599	36101.4	34922.7	53224.5	49801.5	41118.3	53182	50631.9	56016	60304.3	72541.5	76792.2	115123	110508	100166
O75694	NUP155	Nuclear pore complex protein Nup155	nuclear membrane			TRUE	15485	12702.2	11630.2	20606.5	16421.7	10538.6	22818.8	18996	16551.7	34557.8	23636.4	25845.3	42140	39866.1	30645	51681.7	36553.9	39050.3
O75695	RP2	Protein XRP2				TRUE	32503.2	44775.7	40403.5	40662.9	32627.4	16597.8	29995.5	14292.7	15746.1	77533	91163	74743.3	79145.4	70495.1	38167.7	58145.5	34982.9	56311.2
O75718	CRTAP	Cartilage-associated protein				TRUE	32678.3	54167.1	47533.5	50327.1	53984.3	35664.1	57795.2	38588.7	43410.9	73030.1	132169	118713	153342	135827	89825.5	133681	125715	72100
O75746	SLC25A12	Electrogenic aspartate/glutamate antiporter SLC25A12, mitochondrial				TRUE	131908	323963	298879	317034	351129	236413	388650	295350	286218	267290	566710	648163	684013	733610	503603	751827	637461	602274
O75781	PALM	Paralemmin-1	nucleoplasm,plasma membrane		protein binding	TRUE	32215.7	54065.7	52117.8	29260.7	24636.7	8208.5	12047.6	5454.9	9914.37	53886.3	107380	88342.1	56683.6	43715.8	2787.6	20221	9466.58	25921
O75787;O75787-2	ATP6AP2	Renin receptor;Isoform 2 of Renin receptor	;	;	;	TRUE	8023.25	9295.05	8048.85	5802.33	5464.16	3407.18	4998.92	4124.37	4258.22	53847.1	26080.9	32175.9	24183.7	46807.5	19059.1	11235.4	26892.7	21259.2
O75794	CDC123	Translation initiation factor eIF2 assembly protein				TRUE	4521.41	2723.54	4117.44	3087.4	6229.76	7072.14	6515.7	6526.46	6023.98	13875.6	19895.8	9973.03	8399.46	8568.33	8838.75	27746.8	22782.3	17962.6
O75821	EIF3G	Eukaryotic translation initiation factor 3 subunit G				TRUE	21535.3	14386.4	13758.1	20184.5	20385.7	16089.6	23963.9	19803.7	20540.3	138225	46612	97847.5	128616	116881	68337.8	135860	119736	132031
O75822;O75822-2;O75822-3	EIF3J	Eukaryotic translation initiation factor 3 subunit J;Isoform 2 of Eukaryotic translation initiation factor 3 subunit J;Isoform 3 of Eukaryotic translation initiation factor 3 subunit J	cytosol;;	;;	;;	TRUE	4212.41	2158.83	2569.75	5758.17	3991.64	6682.05	3952.94	5062.14	6444.03	19032.3	23998.2	8544.46	16596	27820	1487.32	18565.4	23384.6	21171.9
O75832	PSMD10	26S proteasome non-ATPase regulatory subunit 10	cytosol,intermediate filament cytoskeleton			TRUE	11482.5	27022.1	24341	26671.7	28787.2	22978.6	35428	28909.8	27799.5	100630	185917	221866	215275	225379	187781	322587	230441	227589
O75841	UPK1B	Uroplakin-1b				TRUE	225585	234339	218477	103557	77466.6	21141.2	21624.2	7372.68	22861	1.25618e+06	1.22091e+06	1197827	553613	357320	68012.3	54402.8	25904.9	41343.6
O75843	AP1G2	AP-1 complex subunit gamma-like 2				TRUE	11929.4	18022.7	12801.9	13749	11794.3	13742.2	16048	10363.1	13093.3	20089.7	19773.3	17040.5	22990.2	14838.7	23700.3	27879.5	13057.8	22509.4
O75844	ZMPSTE24	CAAX prenyl protease 1 homolog				TRUE	4489.56	17741.1	20326.9	12993.2	17233.4	4077.12	9760.47	5169.41	4859.84	30475.4	61690.8	69051.8	43749	65834.5	26039	42836.4	45194.2	27721.6
O75845	SC5D	Lathosterol oxidase				TRUE	5040.97	2484.31	2441.22	5341.37	4816.3	3040.86	7276.45	2102.71	2798.76	31715.1	45660.7	60416.8	59657.6	42028.6	9033.23	125468	68885	82644.3
O75874	IDH1	Isocitrate dehydrogenase [NADP] cytoplasmic				TRUE	17054.2	8245.85	7766.05	9840.96	13555.6	6811.49	10485.4	8564.03	8925.77	67908.3	31366	22800.6	31705.2	43851.9	17760.7	38225.4	26508.5	29341.3
O75886	STAM2	Signal transducing adapter molecule 2	nucleoplasm,cytosol,intracellular membrane-bounded organelle			TRUE	23344.7	14047.1	7774.59	22363.9	15805.2	5333.54	23086.9	18843.6	17009.8	98988	49990.1	42325.6	57029.5	52134.7	26845.2	44441.6	62199.2	58564.7
O75907	DGAT1	Diacylglycerol O-acyltransferase 1				TRUE	15741.8	16099.6	11912	9488.6	8321.69	5279.94	14906.7	4807.14	1420.45	13477.7	18310.1	4433.89	20143.4	28109.8	26347.6	45726.2	12486.9	3763.71
O75911	DHRS3	Short-chain dehydrogenase/reductase 3				TRUE	203908	276770	239085	167750	163943	148617	191700	173241	169135	589190	765803	717102	437886	432009	357619	521131	447392	467348
O75934	BCAS2	Pre-mRNA-splicing factor SPF27				TRUE	5236.24	2497.44	2653.83	3149.05	6047.72	2860.73	10413.1	8112.16	6541.05	27963.6	11324.7	11069.8	31235.6	42093.5	20149.7	46515.7	58020.8	45350.3
O75935;O75935-2;O75935-3	DCTN3	Dynactin subunit 3;Isoform 2 of Dynactin subunit 3;Isoform 3 of Dynactin subunit 3	nucleolus,cytosol;;	;;	protein binding;;	TRUE	14028.4	3376.56	2832.72	4741.35	2627.74	2705.86	2469.06	3049.47	2928.13	8484.13	9152.55	7068.75	9152.63	6062.99	6648.26	5470.01	9388.26	15319
O75937	DNAJC8	DnaJ homolog subfamily C member 8				TRUE	3666.13	2306.17	2257.39	2290.35	2758.71	2348.79	2659.87	2320.47	2323.46	7261.99	6062.6	6063.84	6717.41	3503.44	6446.36	7470.05	7618.42	7286.73
O75940	SMNDC1	Survival of motor neuron-related-splicing factor 30				TRUE	3255.21	2127.52	7682.91	5679.62	3522.38	963.426	3813.08	1612.54	1662.97	43238.2	11976.1	27113.8	19076.5	29126.4	12474.3	41702.2	38090	16574.4
O75943;O75943-2;O75943-3;O75943-4	RAD17	Cell cycle checkpoint protein RAD17;Isoform 2 of Cell cycle checkpoint protein RAD17;Isoform 3 of Cell cycle checkpoint protein RAD17;Isoform 4 of Cell cycle checkpoint protein RAD17	nucleoplasm;;;	;;;	;;;	TRUE	2088.39	8861.05	2660.76	4274.73	5130.07	4169.19	8669.69	5068.21	4474.67	13994.4	18481	12860.4	9828.35	11385.3	20505	30340.2	21300.9	20828.1
O75947	ATP5PD	ATP synthase subunit d, mitochondrial	mitochondrion			TRUE	25855.3	25305.7	22104.7	21248.1	21095.1	16687	17956.6	14910.2	16318	64848.6	130481	159622	114270	90294.6	36526.1	60412.9	57071	76476.3
O75955	FLOT1	Flotillin-1				TRUE	258062	265016	249995	133105	113975	72806.2	98610.7	73369.6	84486.8	473075	501121	464608	228477	186074	117684	126447	119720	142440
O75962	TRIO	Triple functional domain protein			protein binding	TRUE	29046.6	49878.1	43716.4	55167.5	53614.8	29893.5	56526	39730.9	40849.6	38524.2	58576.9	52419.8	68264.6	58158.7	32497.4	71087.7	56348.4	55689.6
O75964	ATP5MG	ATP synthase subunit g, mitochondrial				TRUE	139590	253454	230577	255017	264534	195968	263513	230294	260025	549359	981454	910561	1.12169e+06	1.01535e+06	698962	1146458	1.12818e+06	982800
O75970;O75970-2;O75970-3;O75970-5	MPDZ	Multiple PDZ domain protein;Isoform 2 of Multiple PDZ domain protein;Isoform 3 of Multiple PDZ domain protein;Isoform 4 of Multiple PDZ domain protein	;;;	;;;	;;;	TRUE	24556.9	27830.8	23811.6	26009.9	25185.8	17759.3	29228.9	23849.6	20259.4	62967.8	77070.9	70877.2	65212.7	78954.8	45379.5	92762.1	88094.2	64262
O75976	CPD	Carboxypeptidase D				TRUE	8757.48	15918.1	11003.7	10845.2	6773.21	9711.04	10432.1	12244.7	10228.1	6519.45	15699.1	7867.06	8040.98	3483.66	6576.24	8671.68	7161.38	8418.34
O76003	GLRX3	Glutaredoxin-3				TRUE	19367.5	6646.9	4427.04	12974.3	15892.8	8397.6	13891.1	10751	15502.3	43936.4	10915.6	10237.5	27918.8	22742.1	18779.7	30778.8	22193.2	46981.7
O76013	KRT36	Keratin, type I cuticular Ha6			protein binding	TRUE	22627	24534.7	23166.7	22515.6	21524.7	24883.4	29235.8	255066	23557	85534	81903.8	81290.6	84321.2	63664.5	90454.2	107392	1475526	92114.1
O76021	RSL1D1	Ribosomal L1 domain-containing protein 1	chromosome,nucleolus			TRUE	154360	24079.4	25332.3	46479.3	77874.3	71635.2	118665	118599	97398.2	354859	68404.9	82072.4	139792	206188	206858	318870	386693	318554
O76024	WFS1	Wolframin				TRUE	4044.97	9658.68	10353.1	18246.7	12947.3	5660.74	26759.1	10086.7	9528.57	9477.06	4982.43	10414.1	15058.6	5252.45	5577.42	15614.8	12786.5	11450.5
O76027	ANXA9	Annexin A9				TRUE	2217.77	9636.36	9240.71	10156.6	7496.26	4064.61	7195.5	5963.85	7459.59	10042.2	30965	26717.5	30639.4	32634.7	10405.2	49422.1	16751.4	14964.7
O76031	CLPX	ATP-dependent Clp protease ATP-binding subunit clpX-like, mitochondrial				TRUE	39045.3	63242.4	58456.5	72115.8	74458.4	47980.5	66136.9	59392.5	56646.8	107995	172671	184093	188488	211356	126409	203134	167883	177840
O76041-2	NEBL	Isoform 2 of Nebulette				TRUE	8561.43	27225	27974.8	23094.6	25481.7	4459.07	6758.27	6534.56	5309.44	24885.9	7394.71	6723.05	9239.11	27744.4	16779.1	5176.19	21518.7	7975.99
O76062	TM7SF2	Delta(14)-sterol reductase TM7SF2	endoplasmic reticulum,intracellular membrane-bounded organelle			TRUE	7657.04	21091.5	20405.5	14032.2	16724.4	8176.79	19752.8	10689.8	7501.52	15458.7	37259.8	37387.2	27325.3	36219.2	13630.3	27771.9	23499.4	10712.2
O76071	CIAO1	Probable cytosolic iron-sulfur protein assembly protein CIAO1				TRUE	5262.38	5187.99	5731.64	6408.61	7566.83	5778.21	7833.97	6644.76	7365.33	25733.4	42330.2	48641.3	28499.7	50173.6	41577.5	65444	63300	56603.4
O76081-6	RGS20	Isoform 5 of Regulator of G-protein signaling 20				TRUE	6012	4438.02	3777.26	5996.21	5529.71	2831.72	2759.32	3660.32	3499.29	11701.7	23755.7	14820.2	24391.4	13180.5	14784.2	11611.3	14495.2	15313.8
O76082;O76082-3	SLC22A5	Organic cation/carnitine transporter 2;Isoform 3 of Organic cation/carnitine transporter 2	plasma membrane,endoplasmic reticulum;	(R)-carnitine transport;	(R)-carnitine transmembrane transporter activity;	TRUE	4714.93	9937.94	11263.3	4012.13	3937.77	2481.97	6884.3	1522.59	5438.13	14027.8	26248.6	42091.6	3757.97	6491.46	6432.47	8947.99	22527.8	30342.9
O76094	SRP72	Signal recognition particle subunit SRP72				TRUE	26033.9	21962.6	23679.1	40624.9	38683.3	39665.6	58758.6	53671	46310.7	79233.5	126159	104570	139375	128942	138411	193400	167784	152160
O77727	KRT15	Keratin, type I cytoskeletal 15				TRUE	104298	240605	262122	162764	272447	107766	137551	98408.3	105647	788643	1.33708e+06	1.01907e+06	648366	1.76645e+06	396209	635116	669536	668543
O94760	DDAH1	N(G),N(G)-dimethylarginine dimethylaminohydrolase 1				TRUE	16893.8	5640.88	6361.07	10215	9408.91	7254.62	9257.96	8796.03	10579	58435.3	22062.7	17282.8	25213.1	28749.2	14613.9	31861.9	31269.4	35995.5
O94763;O94763-2;O94763-3;O94763-4	URI1	Unconventional prefoldin RPB5 interactor 1;Isoform 2 of Unconventional prefoldin RPB5 interactor 1;Isoform 3 of Unconventional prefoldin RPB5 interactor 1;Isoform 4 of Unconventional prefoldin RPB5 interactor 1	nucleoplasm,cytosol;;;	;;;	protein binding;;;	TRUE	4448.83	4674.64	2915.93	3566.05	5153.9	6145.06	5637.22	8123.8	5485.42	4791.34	2968.3	1942.87	3032.7	4518.96	3071.48	4249.59	5226.02	3987.47
O94776	MTA2	Metastasis-associated protein MTA2	nucleoplasm			TRUE	23955.5	9950.33	11996.7	19171.1	23471.8	13967.9	30915.2	23709.6	24702.3	76389.4	29001.6	45392.8	67048	58126.8	87595.8	138747	79190.7	64521.5
O94788	ALDH1A2	Retinal dehydrogenase 2				TRUE	795275	1.60202e+06	1475517	596150	679772	416670	550464	410463	474182	1457903	2.73844e+06	2.51729e+06	1.04647e+06	1.14912e+06	536917	874567	655981	830241
O94804	STK10	Serine/threonine-protein kinase 10				TRUE	12132.7	4274.77	3270.4	5230.62	11527.6	7302.39	8880.58	11359	8196.5	25115.9	20536.5	12164.1	26355.4	50322.1	29559.3	50059.7	37782.8	31494.8
O94808	GFPT2	Glutamine--fructose-6-phosphate aminotransferase [isomerizing] 2				TRUE	262248	404379	383571	347045	391904	272567	454434	354527	333719	814618	1.41282e+06	1258526	1.26754e+06	1.35335e+06	919518	1.59104e+06	1.31869e+06	1.2088e+06
O94822;O94822-3	LTN1	E3 ubiquitin-protein ligase listerin;Isoform 3 of E3 ubiquitin-protein ligase listerin	cytosol;	;	;	TRUE	5182.21	18480.3	14791.1	13030.1	13938.4	13786.7	19329	16838.5	14329.3	14799.1	26222.8	35003.8	38827.6	35869.2	37491	45008.9	41394	36542.6
O94826	TOMM70	Mitochondrial import receptor subunit TOM70				TRUE	7487.78	9651.3	9103.43	10078	9350.33	7113.68	12320.8	10334.8	11907.7	131003	31168.6	42005.7	36483.5	23494.7	26509.8	55035.1	51390.7	15565
O94832	MYO1D	Unconventional myosin-Id				TRUE	602030	5.42946e+06	5.04279e+06	3.764e+06	3.34471e+06	2.15354e+06	2.94064e+06	2.33704e+06	2.48008e+06	1650024	14963477	15177890	10704264	9630410	6074060	8673866	7.06427e+06	7.62635e+06
O94851-4	MICAL2	Isoform 4 of [F-actin]-monooxygenase MICAL2				TRUE	12177.1	26448.8	22568.5	33882.3	33451.7	23765.2	38416.1	32539.4	32209.8	25574.9	38970.8	47075.6	60109	60612.9	43528.2	73372.6	75525	69570.1
O94854	MACF1	Microtubule-actin cross-linking factor 1, isoforms 6/7	cytoplasm,cytoskeleton	intermediate filament cytoskeleton organization	calcium ion binding,microtubule binding	TRUE	15646.6	31824.5	25798.8	18945.7	22227.2	18875.2	32264.8	30075	20541.3	50515.3	74872.6	70601.6	58286.2	53202	73002.5	98548.5	105858	90512.2
O94855;O94855-2	SEC24D	Protein transport protein Sec24D;Isoform 2 of Protein transport protein Sec24D	intracellular membrane-bounded organelle;	;	protein binding;	TRUE	3466.9	4856.29	5074.54	10935.9	10789.4	6945.05	14649.7	10721.9	10454	9950.71	2448.09	8282.75	22633	31673.9	13734.5	20345	48101	26950.6
O94864;O94864-2	SUPT7L	STAGA complex 65 subunit gamma;Isoform 2 of STAGA complex 65 subunit gamma	nucleoplasm;	;	;	TRUE	6158.81	3762.76	7085.24	4355.48	1852.23	2592.92	5944.24	6649.29	1947.44	6493.06	10131.4	5295.86	6695.38	3310.77	6222.41	10582.7	9600.27	6078.6
O94874	UFL1	E3 UFM1-protein ligase 1	endoplasmic reticulum			TRUE	77447	157628	144220	183469	184598	143479	216496	184381	173026	72960.8	143440	152465	186691	186106	131643	209214	198797	178197
O94880;O94880-1	PHF14	PHD finger protein 14;Isoform 2 of PHD finger protein 14	nucleus,cytoplasm,chromatin;	;	protein binding;	TRUE	18368.3	7191.69	9578.06	10021	11448.1	7969.75	16302.2	10894	12339.7	27268.7	4521.97	9379.73	6234.23	15396.5	4721.24	22963.2	15749.9	18739.5
O94887;O94887-2;O94887-3	FARP2	FERM, ARHGEF and pleckstrin domain-containing protein 2;Isoform 2 of FERM, ARHGEF and pleckstrin domain-containing protein 2;Isoform 3 of FERM, ARHGEF and pleckstrin domain-containing protein 2	;;	;;	;;	TRUE	27170.7	22586.4	20631.2	18834.4	18571.9	28326.3	29983.7	24759.2	18598.5	29306	36392.9	34371.8	27890.4	39613.4	23301.4	37363.1	38762.5	19568.7
O94901-9	SUN1	Isoform 8 of SUN domain-containing protein 1				TRUE	82961	51342	47692	67825.9	78963.6	54926.5	130090	88776.3	84288.2	206244	116937	132813	171086	194873	132810	316303	245877	230560
O94903	PLPBP	Pyridoxal phosphate homeostasis protein				TRUE	3524.42	2335.62	1935.08	1791.14	2691.24	2266.91	2527	1897.73	2193.23	84437.8	9098.9	7311.13	7186.89	10150.3	12133.2	10039.9	8765.93	10600.8
O94905	ERLIN2	Erlin-2	endoplasmic reticulum,cytosol,plasma membrane			TRUE	159634	338733	324977	329751	353566	259263	351021	341223	273374	525560	1.59087e+06	1.29997e+06	1.50005e+06	1564206	1.07629e+06	1314762	1.52012e+06	1.06496e+06
O94906	PRPF6	Pre-mRNA-processing factor 6	nuclear speck			TRUE	71574.2	89845.7	85071.5	117458	118721	109050	161961	164884	127084	125894	180276	198239	239393	205639	242084	352301	405101	294640
O94913	PCF11	Pre-mRNA cleavage complex 2 protein Pcf11				TRUE	1355.27	1445.23	1499.06	1045.69	1001.36	1480.41	1374.57	773.091	1849.03	8051.14	7343.48	7049.88	7735.85	5620.87	5414.03	18979.4	8023.24	9922.79
O94915	FRYL	Protein furry homolog-like			protein binding	TRUE	7627.59	13232.5	11250.9	13769.5	16519.2	20190.6	27893.2	24476.5	20439	10398.5	18759.6	16838.1	21095	30649.2	32758	41607.7	34368.1	26772.2
O94916;O94916-2;O94916-5	NFAT5	Nuclear factor of activated T-cells 5;Isoform A of Nuclear factor of activated T-cells 5;Isoform E of Nuclear factor of activated T-cells 5	nucleoplasm,cytosol;;	;;	protein binding;;	TRUE	6374.6	20527.5	17664.2	4878.59	9873.54	6301.28	5538.8	7332.17	5520.45	37036.1	122820	101176	30431.7	38125.7	24292.3	44772.6	42846.4	64807.1
O94921;O94921-2;O94921-3	CDK14	Cyclin-dependent kinase 14;Isoform 2 of Cyclin-dependent kinase 14;Isoform 3 of Cyclin-dependent kinase 14	nucleoplasm,cytosol;;	;;	;;	TRUE	1512.54	3965.84	1644.64	5253.76	6781.29	1971.41	6324.31	3871.37	5410.31	4587.9	10235.9	12550	9258.53	25057.6	16960.7	12310.8	20947.2	16962.1
O94925	GLS	Glutaminase kidney isoform, mitochondrial	mitochondrion			TRUE	1610.25	10366.8	14793.3	13508	8397.72	2029.12	9620.64	1260.07	6274.38	7617.28	47857.9	48655.9	44032.8	53231	9802.54	19234.5	5836.52	23743
O94925-3	GLS	Isoform 3 of Glutaminase kidney isoform, mitochondrial				TRUE	233326	366746	321845	337949	318297	225393	314056	262800	260012	545006	1.19915e+06	1.16996e+06	1.00839e+06	1.05968e+06	615797	968860	798669	804940
O94927	HAUS5	HAUS augmin-like complex subunit 5				TRUE	4289.77	5743.75	7853.58	4230.22	6248.41	3335.3	11791.9	3328.04	5618.63	9139.02	16254.1	17580.9	23736	19218.2	15060.5	14341.9	15833	27803.5
O94964;O94964-1	MTCL2	Microtubule cross-linking factor 2;Isoform 2 of Microtubule cross-linking factor 2	;	;	protein binding;	TRUE	10074.7	15625.8	13101.7	15325.7	16475.9	16352.9	22456.6	21337.2	17110.3	20565.2	25656	20433.9	22447.6	19998.3	27946.4	27211.2	35227.7	31144.1
O94966;O94966-3;O94966-4;O94966-5;O94966-6;O94966-7	USP19	Ubiquitin carboxyl-terminal hydrolase 19;Isoform 3 of Ubiquitin carboxyl-terminal hydrolase 19;Isoform 4 of Ubiquitin carboxyl-terminal hydrolase 19;Isoform 5 of Ubiquitin carboxyl-terminal hydrolase 19;Isoform 6 of Ubiquitin carboxyl-terminal hydrolase 19;Isoform 7 of Ubiquitin carboxyl-terminal hydrolase 19	;;;;;	;;;;;	;;;;;	TRUE	1503.9	9791.32	1608.55	14337.6	12960.7	3538.19	21090.2	10621	14789.1	7003.02	11079.1	4703.75	8779.34	15976.1	19081.7	26498.6	6267.89	1460.42
O94972;O94972-2;O94972-3	TRIM37	E3 ubiquitin-protein ligase TRIM37;Isoform 2 of E3 ubiquitin-protein ligase TRIM37;Isoform 3 of E3 ubiquitin-protein ligase TRIM37	;;	;;	;;	TRUE	7793	12687.4	9629.9	17508.6	20792.2	10920.1	16846	13394.9	13521.7	12742.5	17578.7	13666.8	28867.5	31151.3	18892.9	26986.4	15779	22510.5
O94973	AP2A2	AP-2 complex subunit alpha-2				TRUE	81760.2	438972	406855	194263	251562	59817.7	110955	67235.5	82262.2	612815	2805629	2.8252e+06	1.16554e+06	1.54116e+06	411705	773601	578009	641888
O94979;O94979-4	SEC31A	Protein transport protein Sec31A;Isoform 4 of Protein transport protein Sec31A	cytosol,intracellular membrane-bounded organelle;	;	protein binding;	TRUE	43620.7	33853.1	33751.5	64324.3	61414.4	43126.4	81104.2	59391.6	58650	70849.5	50004.6	52439.7	128482	100189	73025.7	140189	107225	108416
O94986;O94986-3	CEP152	Centrosomal protein of 152 kDa;Isoform 3 of Centrosomal protein of 152 kDa	nucleoplasm,centrosome;	;	protein binding;	TRUE	10753.4	2133.39	2897.51	1924	2201.96	2150.63	2404.84	2378.1	2291.56	7581.39	3373.53	4532.78	2995.93	2603.73	2678.1	3774.37	4823.2	3854.92
O94992	HEXIM1	Protein HEXIM1				TRUE	2315.36	1680.29	2005.65	1946.71	4469.88	3829.85	3293.79	1758.45	4120.91	57.0836	3942.61	7530.92	6325.28	34690.7	99931.6	40609.3	10026.9	64754
O95049;O95049-3;O95049-4;O95049-5	TJP3	Tight junction protein ZO-3;Isoform 3 of Tight junction protein ZO-3;Isoform 4 of Tight junction protein ZO-3;Isoform 6 of Tight junction protein ZO-3	nucleoplasm,plasma membrane,cell junction;;;	;;;	;;;	TRUE	8443.85	4825.03	4733.22	8010.16	7646.48	4623.16	3768.49	3718.46	5672.4	133530	40503.8	37774.2	34778.7	23731	19033.5	45436.2	21093.1	24265.6
O95067	CCNB2	G2/mitotic-specific cyclin-B2				TRUE	4759.14	14309.7	16250.4	12484.2	7075.01	2994.22	6942.67	9500.3	4457.07	11464.4	45225.5	17310.3	11469.2	47975.6	9074.01	13315.8	27425.8	10299
O95070	YIF1A	Protein YIF1A				TRUE	10204.5	28641.1	29602.2	18479.7	14370.5	8719.73	27290.7	12719.4	9717.51	250183	875368	893043	627367	526036	177141	918804	312495	204574
O95071;O95071-2	UBR5	E3 ubiquitin-protein ligase UBR5;Isoform 2 of E3 ubiquitin-protein ligase UBR5	nucleoplasm,cytosol;	;	;	TRUE	23038.5	39751.4	39449.1	34366.3	39940.4	29130	45460.9	39866.2	35446.6	25289	46087.3	50960	47713.7	46005.9	52007.1	67916.2	63906.3	51477.7
O95072;O95072-2	REC8	Meiotic recombination protein REC8 homolog;Isoform 2 of Meiotic recombination protein REC8 homolog	;	;	;	TRUE	9326.5	21365.3	18406	13619	12090.3	6255.67	7039.52	7989.62	5850.83	18746.9	63021.1	44873.3	44433.8	19749.6	13693.9	11288	20494.3	14329.9
O95081;O95081-2	AGFG2	Arf-GAP domain and FG repeat-containing protein 2;Isoform 2 of Arf-GAP domain and FG repeat-containing protein 2	;	;	;	TRUE	20631.6	12045.1	4971.89	4510.03	7434.01	3765.13	4327.88	5316.17	4070.39	100673	8125.49	15415	14779.5	26154.4	9801.96	11807.2	20504	12843.6
O95084	PRSS23	Serine protease 23				TRUE	104820	57310.2	47004.3	82270.9	90829.1	46824.4	97990.9	73262.5	60805.4	200537	136387	133369	204404	200936	118414	224571	141581	169698
O95104;O95104-3	SCAF4	SR-related and CTD-associated factor 4;Isoform 3 of SR-related and CTD-associated factor 4	nucleoplasm;	;	;	TRUE	9615.51	8666.09	9087.68	8618.77	11021.4	11880.8	14768.2	14183.9	12319.1	34992.7	12672.4	16392.4	20763.7	15346.3	18241.8	43126	45208.1	35603.8
O95140	MFN2	Mitofusin-2				TRUE	17727.9	46289.6	38281.1	53876.2	54809.5	32170.3	55720.1	45157.3	44881.1	57878.8	124385	122353	151042	134471	88948	141864	121320	125573
O95147	DUSP14	Dual specificity protein phosphatase 14				TRUE	4459.37	3611.66	5277.12	4083.13	7554.16	4754.96	3781	5112.75	3977.6	10347.8	8885.03	11149.8	9689.38	32067.3	10916.1	9298.38	13261.2	13801.4
O95155;O95155-2;O95155-3;O95155-4	UBE4B	Ubiquitin conjugation factor E4 B;Isoform 2 of Ubiquitin conjugation factor E4 B;Isoform 3 of Ubiquitin conjugation factor E4 B;Isoform 4 of Ubiquitin conjugation factor E4 B	;;;	;;;	protein binding;;;	TRUE	7890.22	9333.81	11736.2	9141.84	9730.45	8819.1	14339.8	6622.13	10362.5	7885.88	4527.26	5531.23	10986.1	4789.44	4841.31	16591.1	9110.61	7542.72
O95163	ELP1	Elongator complex protein 1				TRUE	11834.7	23734.8	22793.2	24846.4	30468	18696.9	33398.1	24802.8	26580.7	46344.8	65225.4	56362.1	59254.1	67082.5	49162	90957	65030.7	60614.4
O95167	NDUFA3	NADH dehydrogenase [ubiquinone] 1 alpha subcomplex subunit 3				TRUE	5223.38	7120.69	27120.8	10154.3	5015.57	6579.6	25748.2	17441.3	7121.33	2885.37	4070.11	2454.22	6681.89	2193.57	3716.53	5907.4	1801.33	4838.83
O95168;O95168-2	NDUFB4	NADH dehydrogenase [ubiquinone] 1 beta subcomplex subunit 4;Isoform 2 of NADH dehydrogenase [ubiquinone] 1 beta subcomplex subunit 4	nucleoplasm,mitochondrion;	;	;	TRUE	52811.9	84340.2	79434.6	82127.4	88964.6	68831.4	120361	86368.2	83782.9	160659	203221	204917	246515	214525	207995	362166	281522	284250
O95169;O95169-3	NDUFB8	NADH dehydrogenase [ubiquinone] 1 beta subcomplex subunit 8, mitochondrial;Isoform 3 of NADH dehydrogenase [ubiquinone] 1 beta subcomplex subunit 8, mitochondrial	mitochondrion;	;	;	TRUE	8003.62	11847.3	13328.7	12917.6	9706.37	2710.23	11203.9	10141.9	4958.91	4344.75	8537.47	6106.27	11667.9	2541.09	9832.23	7266.18	9765.03	11039.2
O95182	NDUFA7	NADH dehydrogenase [ubiquinone] 1 alpha subcomplex subunit 7				TRUE	11183.8	22731.8	17106.9	14695.2	15707.1	5446.04	18056.3	9802.77	13912.8	19879.3	35179	61252.1	35706.6	32846	4884.06	23881.4	44421.9	16813.1
O95197;O95197-2;O95197-3;O95197-4;O95197-7	RTN3	Reticulon-3;Isoform 2 of Reticulon-3;Isoform 3 of Reticulon-3;Isoform 4 of Reticulon-3;Isoform 7 of Reticulon-3	endoplasmic reticulum;;;;	;;;;	protein binding;;;;	TRUE	24147	39603.1	32418.2	41365.6	33698.1	26373.5	54828	48511.9	42928.6	132168	155096	163454	224347	149739	155061	343658	266298	222948
O95208;O95208-2	EPN2	Epsin-2;Isoform 2 of Epsin-2	intracellular membrane-bounded organelle;	;	protein binding;	TRUE	6873.91	3299.15	5016.08	2145.42	3376.67	1721.97	3484.35	2154.95	3073.23	3905.85	5304.88	3381.3	5575.73	5483.88	5213.26	6866.19	4119.33	7262.26
O95218;O95218-2	ZRANB2	Zinc finger Ran-binding domain-containing protein 2;Isoform 2 of Zinc finger Ran-binding domain-containing protein 2	nucleoplasm;	;	;	TRUE	12322.7	11685.7	8165.03	6930.72	8206.19	17470.7	12855.6	14481	13023.9	39588.8	32354.4	34286.1	20504.3	21133.1	41453.2	39735	43593	42730.5
O95219	SNX4	Sorting nexin-4				TRUE	10839	19140.4	16680.5	14077.3	13736	9002.14	16880.7	14017.2	13601.8	20483.9	69260.8	83012.8	82139	89066.9	50082.2	101968	50133.5	61090.4
O95232	LUC7L3	Luc7-like protein 3	nucleoplasm,nuclear speck		protein binding	TRUE	10381.3	6401.44	5101.48	8100.32	12481.5	16891.8	14129.4	10753.3	9084.77	54579.4	54135.3	32436.5	22174	65702.7	197883	153414	133358	134438
O95235;O95235-2	KIF20A	Kinesin-like protein KIF20A;Isoform 2 of Kinesin-like protein KIF20A	nucleoplasm,intercellular bridge;	;	;	TRUE	12514.1	4883.32	5208.78	8063.52	7315.38	2820.91	11421.6	7613.29	8769.53	82109.9	24946.5	31320.7	61695.5	67353.5	18780.7	84199.5	60961.3	68187.5
O95239;O95239-2	KIF4A	Chromosome-associated kinesin KIF4A;Isoform 2 of Chromosome-associated kinesin KIF4A	nucleoplasm;	;	;	TRUE	13483	16731.5	15589.4	13751.5	15712.7	9699.45	16582.3	14720.5	12500.7	37273.4	33869.9	39888.1	33851.7	20773.7	11223.6	30216.9	26600.2	22583.6
O95243;O95243-2;O95243-3;O95243-5;O95243-6	MBD4	Methyl-CpG-binding domain protein 4;Isoform 2 of Methyl-CpG-binding domain protein 4;Isoform 3 of Methyl-CpG-binding domain protein 4;Isoform 5 of Methyl-CpG-binding domain protein 4;Isoform 4 of Methyl-CpG-binding domain protein 4	nuclear speck;;;;	;;;;	protein binding;;;;	TRUE	2148.83	2694.41	1877.38	1829.7	3574.59	2912.03	5941.66	4266.59	2386.67	4707.72	6350.49	3612.49	4146.34	8800.95	7051.74	19741.5	7787.81	5898.17
O95248;O95248-4;O95248-5	SBF1	Myotubularin-related protein 5;Isoform 4 of Myotubularin-related protein 5;Isoform 5 of Myotubularin-related protein 5	nuclear body;;	;;	;;	TRUE	8295.38	6173.39	6553.03	6076.62	8744.45	4090.56	11572	8218.93	7691.64	3505.77	3877.25	3813.41	7435.72	6522.3	2957.05	8606.01	6388.13	6130.37
O95251;O95251-5	KAT7	Histone acetyltransferase KAT7;Isoform 5 of Histone acetyltransferase KAT7	nucleoplasm,cytosol;	;	;	TRUE	48930.8	8370.69	9239.47	10669.7	24574.8	36854.2	8384.61	63040.2	57357.7	271077	19711.7	23574.4	29713.5	60530.9	36656.9	19441.5	68969.8	30957.3
O95271;O95271-2	TNKS	Poly [ADP-ribose] polymerase tankyrase-1;Isoform 2 of Poly [ADP-ribose] polymerase tankyrase-1	nucleoplasm,nuclear body,nuclear membrane;	;	;	TRUE	4523.57	3671.39	3136.73	12597.2	14656	1912.63	10060.5	5859.12	2858.4	15920.8	13218	9222.74	38819	12446.7	4147.99	15601.5	18718.3	9152.28
O95292	VAPB	Vesicle-associated membrane protein-associated protein B/C		viral release from host cell,negative regulation by host of viral release from host cell,negative regulation by host of viral genome replication,positive regulation by host of viral genome replication,modulation by host of viral RNA genome replication,negative regulation by virus of viral protein levels in host cell	protein binding	TRUE	8896.68	11074.3	7510.98	10480.1	12735.4	12730.8	12699.5	8306.31	9899.37	28532.9	41494.4	38563.5	92255.3	66175.9	65163.7	57537.8	38608.1	52042.7
O95295	SNAPIN	SNARE-associated protein Snapin				TRUE	3859.54	7302.55	4406.88	2042.68	3453.65	5001.18	13039.9	2461.94	6962.09	11019.3	50718.5	21012.8	5915.55	9813.28	19504.9	47095.5	7967.3	14926.6
O95297;O95297-2	MPZL1	Myelin protein zero-like protein 1;Isoform 2 of Myelin protein zero-like protein 1	;	;	;	TRUE	68142.9	18225.6	16982.5	16466.5	17043.8	11910.6	28007	15584	15413.7	272228	89882.1	73754.2	89614.9	91023.8	56784.9	88692.1	64082.8	94415.5
O95298	NDUFC2	NADH dehydrogenase [ubiquinone] 1 subunit C2	mitochondrion			TRUE	24954.6	27263.2	26581.6	30918.6	31795.9	25256.7	44658.4	25607.7	27416.5	29480	62288.9	72223.2	71925.1	60802.1	54309.4	71913.2	65923.7	49411.6
O95299	NDUFA10	NADH dehydrogenase [ubiquinone] 1 alpha subcomplex subunit 10, mitochondrial	mitochondrion			TRUE	97441.3	164660	151799	166615	203952	165168	230290	203156	188503	321906	537403	544213	689590	612956	595448	808889	746967	753741
O95302;O95302-3	FKBP9	Peptidyl-prolyl cis-trans isomerase FKBP9;Isoform 3 of Peptidyl-prolyl cis-trans isomerase FKBP9	;	;	;	TRUE	37305.1	25773.2	20813.5	25627.4	26375.2	16225.4	22082.1	16171	21568.7	108067	34828.2	38337	37191.9	53438.1	36283.8	41732.8	17921.3	39690
O95336	PGLS	6-phosphogluconolactonase				TRUE	19897.7	13763.2	8678.12	17683.3	26571.3	17283.3	18002.9	29972.4	23835.5	66607.8	22940.7	23902.7	35681.8	70146.6	38371.9	41348.1	89926.6	59518.5
O95340;O95340-2	PAPSS2	Bifunctional 3'-phosphoadenosine 5'-phosphosulfate synthase 2;Isoform B of Bifunctional 3'-phosphoadenosine 5'-phosphosulfate synthase 2	;	;	;	TRUE	331347	480633	455425	540503	587467	432182	616269	525594	509647	472680	754869	760274	837539	945607	665720	1.03152e+06	824060	805434
O95347	SMC2	Structural maintenance of chromosomes protein 2	nucleoplasm,nucleolus			TRUE	37838.2	71108.1	69049.7	57955.9	53891.8	47018.1	67051	59090.4	52324.5	81351	137957	138790	124602	117461	100917	148406	129357	126037
O95352	ATG7	Ubiquitin-like modifier-activating enzyme ATG7			protein binding	TRUE	4987.38	3822.89	3758.28	6015.08	7788.51	2851.08	8883.2	6927.31	5546.84	17610.1	9826.1	15149.3	19022.1	19002.1	8817.61	25109.7	23061.2	16442.2
O95361	TRIM16	Tripartite motif-containing protein 16	cytosol,plasma membrane			TRUE	12653.8	7617.62	6459.62	19644.1	20456	14474	25261.3	19926.4	20765.5	95102.5	40405.2	30833.5	120554	184131	89822.8	148901	153020	145933
O95372	LYPLA2	Acyl-protein thioesterase 2				TRUE	19699.4	10996	8854.19	21023.1	30472.3	10822	21286.1	24322.4	18612.5	68826.6	63887.5	40838.3	106230	48636.4	53936.4	63784.3	89266	81222.6
O95373	IPO7	Importin-7				TRUE	126675	326073	312040	174212	289184	268942	407877	259518	307765	273157	773339	844278	403301	684642	680988	980074	667126	823456
O95382;O95382-2;O95382-3	MAP3K6	Mitogen-activated protein kinase kinase kinase 6;Isoform 2 of Mitogen-activated protein kinase kinase kinase 6;Isoform 3 of Mitogen-activated protein kinase kinase kinase 6	;;	;;	;;	TRUE	535.034	1457.83	955.954	1304.71	747.855	1212.05	1525.49	947.146	1167.54	12021.1	13363.8	7019.06	11244.1	4359.81	10335.5	13960.9	8324.78	11145.3
O95391	SLU7	Pre-mRNA-splicing factor SLU7				TRUE	9926.65	10109.5	10264.8	11856.5	13507	12064.8	19544.3	15394.3	15017	25713.6	19913.8	28918.7	58685.4	37054.4	26705.8	49628.3	48768.9	57861.7
O95394;O95394-3;O95394-4	PGM3	Phosphoacetylglucosamine mutase;Isoform 2 of Phosphoacetylglucosamine mutase;Isoform 3 of Phosphoacetylglucosamine mutase	;;	;;	;;	TRUE	28547.1	55462.7	49440.9	56552.9	69470.1	49233.8	84419.2	60152.2	71630.2	74040.5	143978	137435	170766	173550	127663	211988	198082	202079
O95396	MOCS3	Adenylyltransferase and sulfurtransferase MOCS3				TRUE	5146.12	11261.9	7725.95	1996.67	3300.77	45477.7	5075.81	2359.57	1962.52	33593.1	34656.9	58179.1	8644.73	15185.2	6484.08	173307	11952.4	8491.45
O95425-4	SVIL	Isoform SV4 of Supervillin				TRUE	25211.8	224535	212315	300150	337628	163655	333075	248182	262829	48151.2	602643	606084	875495	961036	488993	966754	758214	798196
O95433	AHSA1	Activator of 90 kDa heat shock protein ATPase homolog 1	cytosol			TRUE	44525.9	37956	35916.2	62221.5	84426.5	40609.6	64971.6	53363.2	56861.3	90916.7	88578	91581.8	151291	166814	89265.3	155473	123451	154092
O95445;O95445-2	APOM	Apolipoprotein M;Isoform 2 of Apolipoprotein M	;	;	;	TRUE	9474.62	4271.9	4790.02	10684.2	27136.8	18834.9	12937.3	15509.9	13996.3	16864.1	6840.18	2601.94	7598.06	21676.6	6233.76	14112.6	5901.15	7616.06
O95453;O95453-2;O95453-3	PARN	Poly(A)-specific ribonuclease PARN;Isoform 2 of Poly(A)-specific ribonuclease PARN;Isoform 3 of Poly(A)-specific ribonuclease PARN	nuclear speck;;	;;	;;	TRUE	17403.4	6492.56	3719.99	6142.59	9357.64	8692.85	20680.9	9647.11	9499.96	811714	228598	33197.2	172708	229527	220287	662660	215918	286863
O95470	SGPL1	Sphingosine-1-phosphate lyase 1				TRUE	24795.3	41123	37555.7	38442.9	46188.5	33396	48805	36235.6	34775.1	89524.5	151729	139251	160107	163869	123389	182587	150565	133902
O95476	CTDNEP1	CTD nuclear envelope phosphatase 1				TRUE	10456.4	25044.6	26295.5	32376.5	34655.5	17489.4	39744.6	19552.5	25525.6	16545.6	56308.3	61640.8	53482.1	64012.6	35658.2	92247.1	78596.9	76830.6
O95478	NSA2	Ribosome biogenesis protein NSA2 homolog				TRUE	93383	15806.4	15897.1	36409.7	52013	38713.4	85169.3	62039.1	62806.4	240279	43527.8	57731.2	100413	145050	108302	241686	189522	155401
O95479;O95479-2	H6PD	GDH/6PGL endoplasmic bifunctional protein;Isoform 2 of GDH/6PGL endoplasmic bifunctional protein	;	;	;	TRUE	2701.44	2303.25	1508.11	1687.29	1172.06	2820.54	2402.71	1481.81	2553.87	13707642	405334	215665	279524	131643	584002	423594	256256	37534484
O95486	SEC24A	Protein transport protein Sec24A			protein binding	TRUE	2481.12	2132.08	4192.89	8425.77	8360.91	5331.29	7817.24	8520.5	3059.29	11577.1	24935.3	8436.41	13968.2	11786.4	17072.4	26175.5	25604.9	14978.9
O95487;O95487-2;O95487-3	SEC24B	Protein transport protein Sec24B;Isoform 2 of Protein transport protein Sec24B;Isoform 3 of Protein transport protein Sec24B	;;	;;	;;	TRUE	4890.58	6036.98	5524.45	7285.34	7409.92	3818.03	9116.97	4758.9	4226.58	6670.86	7605.2	7638.02	9495.27	7866.18	6566.91	8811.46	9750.49	7719.85
O95490-2;O95490-5	ADGRL2	Isoform 2 of Adhesion G protein-coupled receptor L2;Isoform 5 of Adhesion G protein-coupled receptor L2	;	;	;	TRUE	7059.58	12706.7	11131.2	9832.65	8745.04	6612.16	8293.58	5962.98	6779.88	64725.5	75632.9	86493.8	69975.7	69992.6	48307.4	59420.9	75731.6	65272.3
O95563	MPC2	Mitochondrial pyruvate carrier 2				TRUE	4706.51	8254.26	8641.97	8724.14	6190.12	8200.69	9429.35	6225.31	6672.19	7819.96	26384.4	28118.3	13342.3	21781.8	10900.3	18839.9	18407.6	12001.4
O95571	ETHE1	Persulfide dioxygenase ETHE1, mitochondrial				TRUE	15169.4	10296.2	7079.11	10232.7	12937.9	8292.91	12726.5	11046.7	11305.3	110796	48972.4	46820.2	55713.4	62041.6	46589.4	75211.7	54256.1	48120.5
O95573	ACSL3	Fatty acid CoA ligase Acsl3				TRUE	54956.6	88234.3	78776.3	96767.5	96624.9	60156.4	102998	86398.5	87012	115958	178130	178224	212929	218720	129846	243273	184598	205459
O95602	POLR1A	DNA-directed RNA polymerase I subunit RPA1				TRUE	7044.87	8073.6	8752.49	11114.2	9441.92	8551.07	13455.9	13066.8	11374.9	7328.14	14262.7	11165.4	15265.3	12589.5	8134.56	23444.5	22528	13276.4
O95613	PCNT	Pericentrin	centrosome,cytosol,centriolar satellite			TRUE	8431.62	5242.12	3313.2	2472.82	5965.32	7934.47	10066.9	8210.92	8706.33	11983.7	6973.32	3424.14	6700.82	4596.94	8043.28	11491.2	14377.7	11893.3
O95619	YEATS4	YEATS domain-containing protein 4				TRUE	16932.5	4237.13	3164.98	2962.85	3853.27	3442.96	4929.57	6943.34	2473.97	56630.5	51003.2	14393.2	14287.1	42612.9	85734.1	130531	118607	16753.8
O95625	ZBTB11	Zinc finger and BTB domain-containing protein 11				TRUE	1593.49	4409.19	2114.99	1883.17	3143.56	2275.8	3799.74	2244.47	2461.39	6123.39	26712.7	8678.31	8458.09	14494.3	9570.3	31376.6	11562.5	12510
O95630	STAMBP	STAM-binding protein	nucleoplasm,cytosol,plasma membrane			TRUE	3498.73	3648.38	1306.59	3375.1	5857.21	1858.16	5702.66	2699.37	4744.25	101161	125350	18558.6	49852.7	166942	58507.3	183852	85307.2	148874
O95639;O95639-2;O95639-3	CPSF4	Cleavage and polyadenylation specificity factor subunit 4;Isoform 2 of Cleavage and polyadenylation specificity factor subunit 4;Isoform 3 of Cleavage and polyadenylation specificity factor subunit 4	nucleoplasm,intracellular membrane-bounded organelle;;	;;	protein binding;;	TRUE	10774.9	6426.04	7513.57	14483.8	17275.2	12981.3	27543	19645.9	15418.6	30660.7	14722	13616.6	78152.1	42201.7	32714.2	65687.6	51797.2	41368.3
O95644;O95644-4;O95644-5;O95644-6	NFATC1	Nuclear factor of activated T-cells, cytoplasmic 1;Isoform B-alpha of Nuclear factor of activated T-cells, cytoplasmic 1;Isoform B-beta of Nuclear factor of activated T-cells, cytoplasmic 1;Isoform C-beta of Nuclear factor of activated T-cells, cytoplasmic 1	nucleoplasm,nuclear body;;;	;;;	;;;	TRUE	4749.39	13066.5	45407.2	14862.8	5912.89	11188.2	73801.9	59407.9	16656.8	7952.29	11345.8	25900.2	11835	9098.46	11746.1	15716.6	14624.4	19191.7
O95661	DIRAS3	GTP-binding protein Di-Ras3				TRUE	11121.9	171388	183971	131062	119224	76637	129699	70311.9	57586	65338.4	2407598	2693960	1.37234e+06	1.43647e+06	670942	1.23848e+06	563181	574082
O95671;O95671-2	ASMTL	Probable bifunctional dTTP/UTP pyrophosphatase/methyltransferase protein;Isoform 2 of Probable bifunctional dTTP/UTP pyrophosphatase/methyltransferase protein	cytosol;	;	;	TRUE	5806.07	10536.2	7082.86	8766.56	12704.7	5041.76	12362.8	8024.41	7913.72	18096.3	37337.9	26251.6	28205.9	44063.9	13587.7	32699.1	23165.2	30393.7
O95685	PPP1R3D	Protein phosphatase 1 regulatory subunit 3D				TRUE	1380.71	4838.31	10465.9	7750.65	9409.14	3027.21	3112.19	3931.24	2726.35	3570.48	8218.49	7202.59	9758.14	9650.35	6761.09	4856.09	11479.5	8995.8
O95707	POP4	Ribonuclease P protein subunit p29				TRUE	18673.1	7160.28	6622.66	14066.3	18055.7	11724.8	23965.2	24590.9	16447.4	26785.7	8474.21	9776.79	13355.6	13383.9	17492.5	50599.2	46137.4	32518.8
O95714	HERC2	E3 ubiquitin-protein ligase HERC2				TRUE	4897.14	8906.95	9097.99	12071.3	11234.9	10102.9	15448.7	12215.5	11471.1	4910.62	25698	29840.2	49053.1	35033	24882.1	38746.1	43694.3	32317.6
O95747	OXSR1	Serine/threonine-protein kinase OSR1				TRUE	36711.4	52274.7	48483.1	51709.9	52421.3	37235.1	57547.9	47733.3	45290.6	61790	92293.5	111824	92831.3	106835	57875.9	100537	99726.1	71611.5
O95757	HSPA4L	Heat shock 70 kDa protein 4L				TRUE	19805.2	7725	7584.09	13029.6	16121.3	10006	16765.7	16378.3	16037.8	112041	45565.2	37914.8	73796.8	95399.6	71862.2	143727	140156	102737
O95758;O95758-1;O95758-2;O95758-4;O95758-5;O95758-6;O95758-7	PTBP3	Polypyrimidine tract-binding protein 3;Isoform 1 of Polypyrimidine tract-binding protein 3;Isoform 2 of Polypyrimidine tract-binding protein 3;Isoform 4 of Polypyrimidine tract-binding protein 3;Isoform 5 of Polypyrimidine tract-binding protein 3;Isoform 6 of Polypyrimidine tract-binding protein 3;Isoform 7 of Polypyrimidine tract-binding protein 3	;;;;;;	;;;;;;	;;;;;;	TRUE	26909	17560	15887.6	18648.8	24345.2	8422.66	26197.5	20506	23412.7	109357	62006.2	46961.2	77900.1	89837.2	13506.5	109126	97116.6	99117
O95782;O95782-2	AP2A1	AP-2 complex subunit alpha-1;Isoform B of AP-2 complex subunit alpha-1	;	;	;	TRUE	60480.2	415878	390439	187368	244604	49504.6	99989.9	61168.7	82317.2	115975	1.36608e+06	1.38394e+06	550563	792102	114586	295603	185829	241997
O95785-3	WIZ	Isoform 3 of Protein Wiz				TRUE	67784.5	68925.3	42430	88946.6	112709	45847.5	102146	89883.6	70214	51000.4	33124	27048	35657.2	51990.8	23656.9	71383	60163.8	45509.8
O95793;O95793-2	STAU1	Double-stranded RNA-binding protein Staufen homolog 1;Isoform Short of Double-stranded RNA-binding protein Staufen homolog 1	cytosol;	;	protein binding;	TRUE	90008.6	55657.4	49933.4	51415.3	70412.8	65474	97029.1	86905.8	69787.5	158000	101866	76755.7	95006.2	117848	129857	202333	191200	125561
O95810	CAVIN2	Caveolae-associated protein 2				TRUE	53772.9	56751.5	52983.4	43019.6	50856.3	36199.5	52678.2	43551	42700.8	344454	340960	354737	344157	359289	225089	329503	330199	301862
O95816	BAG2	BAG family molecular chaperone regulator 2				TRUE	136426	353000	318253	259194	309135	212816	253931	257924	201449	446869	1.43077e+06	1.40489e+06	1.17318e+06	1.22184e+06	1.02319e+06	961309	1.09237e+06	921895
O95817	BAG3	BAG family molecular chaperone regulator 3				TRUE	75184	137137	124779	114489	159032	69264	113286	75322.4	81104.8	343574	543823	615662	433928	631119	311641	555901	372319	421920
O95819-6	MAP4K4	Isoform 6 of Mitogen-activated protein kinase kinase kinase kinase 4				TRUE	34542.4	42619.6	39140.5	35863.7	37882.6	24155.1	37445.5	29732.1	29477.6	54110.1	68090.4	87453.8	74935.5	71423.6	55777.5	85027.4	73222.7	68602.3
O95831;O95831-3	AIFM1	Apoptosis-inducing factor 1, mitochondrial;Isoform 3 of Apoptosis-inducing factor 1, mitochondrial	mitochondrion,mitochondrial intermembrane space;	neuron differentiation,mitochondrial respiratory chain complex I assembly;	;	TRUE	148764	297899	284023	298134	318585	220341	361186	280261	282690	541038	1.18978e+06	1.21904e+06	1.28742e+06	1554563	976869	1584354	1.19748e+06	1.22235e+06
O95833	CLIC3	Chloride intracellular channel protein 3				TRUE	17376.3	8418.59	8093.02	12934.6	18040.4	6362.42	9374.61	13922.5	14559.4	37710.9	10661.3	12646.7	12581.3	21395.7	12166.5	18261.8	19813.3	31573
O95834;O95834-2;O95834-3	EML2	Echinoderm microtubule-associated protein-like 2;Isoform 2 of Echinoderm microtubule-associated protein-like 2;Isoform 3 of Echinoderm microtubule-associated protein-like 2	;;	;;	;;	TRUE	4894.01	2601.18	3808.17	7298.69	6325.71	11405.1	3320.41	11185.2	7512.08	9031.62	4661.14	8726.61	12444.7	7110.33	5505.67	6770.7	19761.6	6462.86
O95835	LATS1	Serine/threonine-protein kinase LATS1			protein binding	TRUE	11040.6	19756.6	17100	15464.1	18128.6	10936.5	15900.5	11385.6	11229.2	21028.6	37626.5	35087.7	33944.9	43488.5	26650	47679.9	46461.2	38591.3
O95861;O95861-2;O95861-3;O95861-4	BPNT1	3'(2'),5'-bisphosphate nucleotidase 1;Isoform 2 of 3'(2'),5'-bisphosphate nucleotidase 1;Isoform 3 of 3'(2'),5'-bisphosphate nucleotidase 1;Isoform 4 of 3'(2'),5'-bisphosphate nucleotidase 1	;;;	;;;	;;;	TRUE	2498.06	24673.4	15792.9	4492.45	24368.2	73707.9	84414.2	117695	77899.2	1854.6	31263.7	29102.8	4584.67	52065.8	7847.04	78954.8	30811.2	79282
O95864	FADS2	Acyl-CoA 6-desaturase			protein binding	TRUE	94744.9	228612	209403	138184	144998	102280	151638	116742	109423	285328	662573	517506	435909	423783	281890	415527	399634	307841
O95865	DDAH2	Putative hydrolase DDAH2				TRUE	16964.9	10286	6065.1	6620.47	6869.8	7298.76	8856.06	8586.37	5415.54	11329.5	4352.19	4273.15	4333.79	4507.01	4424.9	4483.26	6780.92	4022.87
O95870	ABHD16A	Phosphatidylserine lipase ABHD16A				TRUE	11966.4	31151.3	28517.2	19045.3	16156.6	14412.7	26560	17764.9	17403.1	21036.5	58755.7	59083.8	34978.2	24379.3	23871.5	41968.8	32959.2	27390.6
O95881	TXNDC12	Thioredoxin domain-containing protein 12				TRUE	11449.6	2966.42	3862.07	3268.02	5180.73	3274.29	10939.4	6089.09	4913.66	37373.4	11357.7	7201.15	10140	27866.2	14432.4	28138.1	20173	29194.2
O95905;O95905-3	ECD	Protein ecdysoneless homolog;Isoform 3 of Protein ecdysoneless homolog	nucleoplasm,cytosol;	;	;	TRUE	17055.9	38979.3	33795.3	21854.3	72991.2	85917.4	115684	90358.4	107710	14911.5	41038	41603	24916.5	60042.8	105825	136730	112219	186668
O95980	RECK	Reversion-inducing cysteine-rich protein with Kazal motifs				TRUE	43214.2	65652.7	62306.2	21172.6	23233.6	12591.2	10142.4	6172.88	11398.8	160090	233109	200472	59813.5	58980.9	20234.6	12198.9	21088.8	17102.4
O95983;O95983-2	MBD3	Methyl-CpG-binding domain protein 3;Isoform 2 of Methyl-CpG-binding domain protein 3	;	;	protein binding;	TRUE	1261.91	3004.61	1140.6	2372.48	3022.64	2380.93	4744.85	2108.65	1399.16	824.642	10613.5	1249.96	3703.11	2656.17	8187.84	5571.69	1214.5	5373.32
O95985;O95985-2;O95985-3	TOP3B	DNA topoisomerase 3-beta-1;Isoform 2 of DNA topoisomerase 3-beta-1;Isoform 3 of DNA topoisomerase 3-beta-1	;;	;;	;;	TRUE	6376.59	4226.48	7702.23	4758.52	5158.73	4313.19	10484.3	8430.8	5605.43	370601	221452	351505	406576	327533	371876	395562	404742	466185
O96000	NDUFB10	NADH dehydrogenase [ubiquinone] 1 beta subcomplex subunit 10			protein binding	TRUE	27638.2	43992.4	42098.2	45270.6	43122.5	30119.2	52053	36963.5	39979.4	86779.9	178792	225485	215586	388588	51467.7	190979	72291.5	131199
O96005;O96005-3;O96005-4	CLPTM1	Putative lipid scramblase CLPTM1;Isoform 2 of Putative lipid scramblase CLPTM1;Isoform 3 of Putative lipid scramblase CLPTM1	;;	;;	;;	TRUE	10822.1	26922.7	24835.1	21467.5	18306.8	12570	27278	18875.6	20426.7	22892.7	25356.1	52055.8	22393.7	22123.7	10768.3	20053	22930.8	19924.8
O96007	MOCS2	Molybdopterin synthase catalytic subunit				TRUE	1382.9	1679.24	2378.44	2994.96	3904.99	2500.71	3250.27	4020.45	3893.6	3905.68	11781.2	2386.13	2370.82	9476.71	9215.59	10513.2	19384.3	9936.82
O96008	TOMM40	Mitochondrial import receptor subunit TOM40 homolog	mitochondrion,cytosol			TRUE	19110.9	40397.2	33229.3	34899.2	40781.9	24382.2	35331.3	19426.6	31571.2	49740.8	83527.4	85825.1	130900	100279	29505.7	62791.6	81527	71833.7
O96011	PEX11B	Peroxisomal membrane protein 11B	nucleoplasm,intracellular membrane-bounded organelle			TRUE	3392.12	7970.49	7566.23	5687.42	3840.32	3173.11	3673.51	5988.28	3876.06	19335.5	116385	94231.6	71752	121658	18721.4	18223.8	24001.7	30277.1
O96013	PAK4	Serine/threonine-protein kinase PAK 4			protein binding	TRUE	22841.9	16796	15888.8	20833.9	17647.8	12300	17042.5	15933.1	13787.1	121408	66164.6	68834.9	94381.6	94399.6	58431.4	105437	79415.5	62185.1
O96019	ACTL6A	Actin-like protein 6A	nucleoplasm			TRUE	20980.9	22908	21130.6	23626.6	26778.3	28511.4	34412.8	36360.7	28066.4	109783	111219	109683	128778	152871	123156	197947	193089	121043
O96028	NSD2	Histone-lysine N-methyltransferase NSD2	nucleoplasm		protein binding	TRUE	4275.93	2854.06	2150.68	2731.56	2741.77	2426.27	4465.25	3132.8	3113.95	35849.9	13439.4	10678.8	15624.6	13352	12236.6	27420.4	20198.4	28205.5
P00338;P00338-3	LDHA	L-lactate dehydrogenase A chain;Isoform 3 of L-lactate dehydrogenase A chain	;	substantia nigra development;	protein binding;	TRUE	784292	753550	709262	884295	705360	609349	1.01068e+06	792350	767727	1.58927e+06	1.92792e+06	1.87906e+06	2274958	2190535	1.57864e+06	2.67937e+06	2.05627e+06	2.08552e+06
P00367	GLUD1	Glutamate dehydrogenase 1, mitochondrial	mitochondrion			TRUE	21650.9	26668.1	23076.4	33695.6	35242	18111.9	32287.7	24441	26814.2	76782.9	83310.8	76987.5	131493	106556	52562.6	137755	83619.4	82895.5
P00374	DHFR	Dihydrofolate reductase	mitochondrion			TRUE	15639.5	17267.2	12891.9	12153.4	6894.59	7182.32	10415.4	10991.8	15077.3	21590.7	19418.5	22019.9	18422.3	15511	15643.5	21382.4	16143.7	19294.9
P00387;P00387-2;P00387-3	CYB5R3	NADH-cytochrome b5 reductase 3;Isoform 2 of NADH-cytochrome b5 reductase 3;Isoform 3 of NADH-cytochrome b5 reductase 3	endoplasmic reticulum,cytosol;;	;;	FAD binding;;	TRUE	49667	24615.2	18513.3	27234.6	24405.3	25575.7	43587.2	30972.4	31208.7	129000	40161.8	40465.8	68874.4	40068.6	45232	124048	78646.1	79691
P00390;P00390-2;P00390-3;P00390-4;P00390-5	GSR	Glutathione reductase, mitochondrial;Isoform Cytoplasmic of Glutathione reductase, mitochondrial;Isoform 2 of Glutathione reductase, mitochondrial;Isoform 3 of Glutathione reductase, mitochondrial;Isoform 4 of Glutathione reductase, mitochondrial	cytosol;;;;	;;;;	;;;;	TRUE	14383	4869.02	5216.31	4605.89	7233.43	7151.53	4843.72	4682.29	4204.52	23913.3	3797.98	5605.65	5216.51	9564.89	11508.7	3152.36	7316.43	2745.07
P00403	MT-CO2	Cytochrome c oxidase subunit 2				TRUE	33267.5	81846.4	79239.1	78573.1	72004.7	64682.9	101361	82549.3	82803.2	63501.8	152911	173250	150936	154845	78487.5	213201	179148	168339
P00414	MT-CO3	Cytochrome c oxidase subunit 3				TRUE	6565.23	19528.4	17223.2	14792.2	14578.9	4700.24	15152.2	8840.96	10732.7	52213.2	113054	103667	99391	90229.8	17623.9	128408	98341.5	102187
P00488	F13A1	Coagulation factor XIII A chain				TRUE	7313.91	7180.7	6407.94	68963.1	46339.3	11518	10828	8338.97	11490.8	12251.5	12619.7	6184.02	670825	454064	25281	23380	21917.2	27799.3
P00491	PNP	Purine nucleoside phosphorylase				TRUE	3288.05	2704.6	1767.7	1927.99	4342.35	1786.79	2810.61	1719.04	1614.37	78712.3	21888.5	11834.1	15686.5	42851.9	11562.5	22884.7	14093.5	11388.3
P00505	GOT2	Aspartate aminotransferase, mitochondrial				TRUE	11012.5	17330.3	17725.9	11591	4388.78	6858.98	9034.55	7415.98	9546.37	18860.1	23482	26376.5	9146	4136.4	9993.31	12370.3	13699.7	15490.9
P00533	EGFR	Epidermal growth factor receptor	plasma membrane,cell junction			TRUE	196100	222070	208448	211808	202187	140217	236211	179519	184907	563773	612633	694034	643203	678639	403582	774786	543092	617215
P00558	PGK1	Phosphoglycerate kinase 1			protein binding	TRUE	154455	57068.8	54648.6	88070.8	103638	74289.7	93369.7	78140.4	87710.2	915595	257143	325203	515266	619127	425182	536797	412396	527221
P00736	C1R	Complement C1r subcomponent				TRUE	10654.6	21614.5	20580.4	20631.2	21321.9	8913.82	21340.6	12817.6	16161.4	20580.6	46147.4	38637.2	48242.9	37471.9	14512.7	31095.6	32729.7	24046.6
P00751	CFB	Complement factor B				TRUE	4727.9	2094.82	1369.33	5869.44	6141.14	1338.55	6602.05	1332.59	8774.73	37034.6	5097.99	2753.17	14215.5	12494.2	2552.48	13036.9	3278.3	27200.2
P00761		Trypsin				TRUE	93525712	69454816	67973904	26662684	28626626	54392908	78044080	46090820	39560784	219440656	145112608	136702832	50060780	56407752	111142832	174657056	91574208	74444016
P00813	ADA	Adenosine deaminase				TRUE	3114	9160.55	8627.43	15417.8	11112.8	2202.81	4401.64	3769.24	2360.34	5877.69	7324.14	9162.82	14566.4	6780.79	5001.53	4530.37	5466.36	5996.25
P00846	MT-ATP6	ATP synthase subunit a				TRUE	13377.6	28759.1	21750.4	20128.2	22586.1	14661.5	22417.5	24062.8	18538.9	120986	558488	379498	249805	202835	109905	545636	267833	205471
P00966	ASS1	Argininosuccinate synthase				TRUE	198437	310447	286997	294949	361846	207718	380081	266225	302945	420308	673364	717835	690499	809332	468839	854355	631755	725792
P01008	SERPINC1	Antithrombin-III			protein binding,identical protein binding	TRUE	3754.25	2711.17	1774.8	1979.25	1377.9	3528.52	2826.87	1741.56	3195.16	731827	66848	35640	46325.1	21695.4	106212	69863.4	42360.2	103339
P01023	A2M	Alpha-2-macroglobulin				TRUE	42224.5	28413.6	29949.8	51279.6	43597.6	37848.1	37283.5	32151.6	35442.1	48059.4	25998	31651.8	69572.5	58779.5	64527.1	37355.1	40667.7	62203.6
P01024	C3	Complement C3			protein binding	TRUE	62480.4	90051.3	86221.4	84579.6	87352.2	48265.2	103615	76837.7	83544.2	99929.8	116558	122009	141258	147075	76769.2	153480	122463	141217
P01040	CSTA	Cystatin-A				TRUE	41125	32370.7	26729.6	3373.62	4571.6	15763.8	3368.66	4705.08	12930.4	553936	94148	47057.1	50586.8	81999.8	48214.3	33253.2	112397	41552.6
P01111	NRAS	GTPase NRas				TRUE	31071.3	21055.8	15709	20096.9	16225.1	15155.3	22851.6	17248.7	17569.9	76921.1	71276.5	18979.7	33668.7	54825.8	41924.4	90201.8	52647.9	66756.8
P01112	HRAS	GTPase HRas	nucleoplasm,cytosol		protein binding	TRUE	4822	2113.76	2237.81	3349.99	1816.63	2802.53	2714.96	1057.36	3418.44	19948.5	7212.09	12095.5	29.046	6307.76	17366.1	10468.7	3205.02	5957.37
P01116-2	KRAS	Isoform 2B of GTPase KRas				TRUE	39626.9	25659.1	25419.1	26613.3	27192.7	24655.4	36898.5	29431.6	25317.4	166606	160092	145388	144001	139407	129793	150228	163346	126409
P01130;P01130-2;P01130-3	LDLR	Low-density lipoprotein receptor;Isoform 2 of Low-density lipoprotein receptor;Isoform 3 of Low-density lipoprotein receptor	;;	;;	;;	TRUE	29507.3	30633.1	33283.2	48939.8	46709.1	39847	71348.2	64260.1	53903.5	80242.9	64762.2	42304.1	128518	116458	61508.1	135783	102783	119468
P01857;P01857-1	IGHG1	Immunoglobulin heavy constant gamma 1;Isoform 1 of Immunoglobulin heavy constant gamma 1	;	;	protein binding;	TRUE	31200.3	16189.5	16521	8064.18	11408.8	9238.09	11474.7	9603.24	8677.1	42190.4	24701.4	17751.3	21886.6	25121.9	21421	31200.1	28076.5	33443.1
P01859;P01859-1	IGHG2	Immunoglobulin heavy constant gamma 2;Isoform 1 of Immunoglobulin heavy constant gamma 2	;	;	;	TRUE	409411	204637	192227	198564	201035	489648	276480	325031	322470	877165	333690	503060	601735	728502	2.53945e+06	991847	1442447	1.08278e+06
P01876;P01876-1;P01877;P01877-1	IGHA1;IGHA1;IGHA2;IGHA2	Immunoglobulin heavy constant alpha 1;Isoform 1 of Immunoglobulin heavy constant alpha 1;Immunoglobulin heavy constant alpha 2;Isoform 1 of Immunoglobulin heavy constant alpha 2	;;;	;;;	;;;	TRUE	87766.2	5466.59	42087.7	26077.3	2275.15	150061	34612.4	10443	3361.24	5978.44	10354.2	235481	95618.4	3386.12	941992	120080	6398.79	5596.78
P01889	HLA-B	HLA class I histocompatibility antigen, B alpha chain				TRUE	262223	290744	271148	269532	276889	188043	305829	245178	251451	846759	1.15153e+06	1.11407e+06	1.11263e+06	1.05997e+06	715865	1.02694e+06	891606	940545
P01903;P01906	HLA-DRA;HLA-DQA2	HLA class II histocompatibility antigen, DR alpha chain;HLA class II histocompatibility antigen, DQ alpha 2 chain	;	;	;	TRUE	1631.88	2441.53	3509.55	1221.61	2790.46	1710.49	1815.21	3549.26	1546.18	2798.54	2367.49	8104.17	1993.63	5254.26	2666.8	2819.73	9568.27	2619.62
P02042;P68871	HBD;HBB	Hemoglobin subunit delta;Hemoglobin subunit beta	;	;	;	TRUE	734147	269165	247120	753422	968261	515520	792521	817393	624225	1.29094e+06	597270	529789	1.84918e+06	1.55616e+06	1149898	1.78346e+06	1.8481e+06	1.63787e+06
P02100;P69891;P69892	HBE1;HBG1;HBG2	Hemoglobin subunit epsilon;Hemoglobin subunit gamma-1;Hemoglobin subunit gamma-2	;;	;;	;;	TRUE	17315.3	1970.29	2892.77	1892.62	1384.07	11992.9	12806.1	15663.6	12373.6	205175	10190.2	18605	10247.7	5483.76	127994	480904	111841	252897
P02452	COL1A1	Collagen alpha-1(I) chain				TRUE	8280.75	14318.7	27383.6	68165.8	26471.9	8086.88	7809.16	4438.64	7538.37	17740	14317	21582.9	77320.7	29666.8	19610.3	14034.3	9455.28	12323.4
P02458;P02458-1	COL2A1	Collagen alpha-1(II) chain;Isoform 1 of Collagen alpha-1(II) chain	;	;	protein binding;	TRUE	2336.12	4510.11	5223.54	16028.9	6227.17	3290.48	2333.01	3847.35	1757.45	9731.41	30350.2	41811.9	227390	52107	14966.7	36633	41937.2	29900.4
P02462	COL4A1	Collagen alpha-1(IV) chain				TRUE	135901	10399.2	15215.3	25465	22840.7	9113.48	13257.4	269782	9849.5	59021.6	9384.71	17665.5	16752.7	30289.5	7777.84	13634.1	61256.7	10207.7
P02511	CRYAB	Alpha-crystallin B chain				TRUE	2899.13	2157.16	2310.01	2832.09	5040.08	4958.72	10290.5	7720.81	4973.98	17151	18275	22084.3	26729.2	6807.4	14185.5	29410.3	18140.2	18591.9
P02533	KRT14	Keratin, type I cytoskeletal 14				TRUE	1.57118e+06	1.96968e+06	1.8168e+06	895203	1.67676e+06	2231359	3.39407e+06	2.59472e+06	1.6097e+06	3.75433e+06	5.11221e+06	4703464	2.46663e+06	4897417	6.25545e+06	9638284	7743737	4412972
P02538	KRT6A	Keratin, type II cytoskeletal 6A				TRUE	68154456	63687420	60519152	43996640	100277776	49641200	93122344	63930696	48761432	507662848	439785376	462078080	342048160	781870528	417334976	798145216	550873472	398640960
P02545	LMNA	Prelamin-A/C	nucleus,nuclear envelope,lamin filament,nuclear lamina,intermediate filament,nuclear speck,perinuclear region of cytoplasm	nuclear envelope organization,muscle organ development,protein localization,regulation of telomere maintenance	structural molecule activity,protein binding,identical protein binding	TRUE	2.55037e+06	680961	646603	1.27939e+06	1965348	1298664	3.24849e+06	2.16224e+06	2404863	4822414	1.23377e+06	1.20457e+06	2.43795e+06	3.90688e+06	2.58671e+06	6484888	4.47925e+06	4.86159e+06
P02545-3	LMNA	Isoform ADelta10 of Prelamin-A/C				TRUE	1837.83	1569.71	1028.8	1166.71	797.959	288.682	1463.01	697.925	1348.95	122766	22009.9	11611.6	14871.4	70112.9	21067.4	57057.6	61564.1	20541.7
P02649	APOE	Apolipoprotein E		negative regulation of dendritic spine development,negative regulation of dendritic spine maintenance,negative regulation of lipid biosynthetic process,negative regulation of cholesterol efflux,negative regulation of postsynaptic membrane organization,positive regulation of presynaptic membrane organization,positive regulation of beta-amyloid formation,negative regulation of beta-amyloid formatio…	protein binding	TRUE	7538.7	2581.19	2156.74	8783.02	6917.22	3314.45	6336.31	3998.04	8585	43451.9	11916.6	12083.5	50521.6	26108.3	9638.56	28254.1	24653.3	31938.8
P02662	CSN1S1	Alpha-S1-casein				TRUE	1880.65	9797.01	4786.1	2328.33	4480.09	1922.7	51051.2	4308.42	36560.4	9552.53	14642.8	11484.4	7241.35	13060	6325.16	130634	22524.5	65145.5
P02663	CSN1S2	Alpha-S2-casein				TRUE	2164.86	3723.74	4243.94	2933.38	1397.11	2724.25	34776.8	3356.86	18887.3	8533.04	12472.9	18576.5	11777.9	5598.34	11017.2	162451	16997	70065.3
P02666	CSN2	Beta-casein				TRUE	8676.13	10966.2	7862.61	7070.23	9788.2	11708.4	85030.1	14177.4	60777.8	18040.8	41631.4	11903.5	17550.6	18810.7	17292.7	175500	30289.3	106591
P02668	CSN3	Kappa-casein				TRUE	2900.62	25896.3	24174.3	4903.75	3418.8	9120.78	54691.6	4320.34	38110	2200.34	7411.55	3870.04	5039.77	2351.59	12284.6	7576.37	4600.64	895.711
P02675	FGB	Fibrinogen beta chain				TRUE	7451.91	4141.13	6108.2	76379.8	9587.09	4777.68	12219.1	4256.17	5106.46	1.68462e+06	140154	297222	17756998	297974	184864	289622	280897	230836
P02751;P02751-1;P02751-10;P02751-13;P02751-14;P02751-17;P02751-3;P02751-5;P02751-7;P02751-8;P02751-9	FN1	Fibronectin;Isoform 1 of Fibronectin;Isoform 10 of Fibronectin;Isoform 13 of Fibronectin;Isoform 14 of Fibronectin;Isoform 17 of Fibronectin;Isoform 3 of Fibronectin;Isoform 5 of Fibronectin;Isoform 7 of Fibronectin;Isoform 8 of Fibronectin;Isoform 9 of Fibronectin	;;;;;;;;;;	;;;;;;;;;;	protein binding;;;;;;;;;;	TRUE	90749.5	15895.3	20458	411090	83814	16959.9	33394.9	19138.4	19036.2	142549	28769.1	39563.5	529136	39695.7	44574.4	72613.6	49484.6	23127.7
P02765	AHSG	Alpha-2-HS-glycoprotein				TRUE	37135.6	58503	55965.3	49915.8	108051	42095.7	54376.4	76750.9	58835.5	170537	280619	248075	230085	473725	159863	218040	197389	238164
P02769	ALB	Albumin				TRUE	1.68058e+06	1.04158e+06	975751	1.03061e+06	1.02592e+06	1.75652e+06	1.43529e+06	1.48428e+06	1.3754e+06	5.63588e+06	3.70488e+06	3833504	3.96053e+06	4294180	7367128	5.50821e+06	6435790	5.41647e+06
P02786	TFRC	Transferrin receptor protein 1				TRUE	463401	472549	440873	397613	395782	247320	361856	307561	303925	1.07823e+06	1.20894e+06	1103558	1.02656e+06	978508	596883	979053	785165	853131
P02792	FTL	Ferritin light chain				TRUE	3277.6	1893.35	1949.47	16330.9	20915.5	17704	26314.9	21293.4	24786.1	26237	15421.8	55069.8	113597	178953	146530	157081	141098	150456
P02794	FTH1	Ferritin heavy chain				TRUE	5864.35	4495.71	3935.92	20601.1	20599	16624.9	21063.1	18876.3	30025.7	11857.6	9971.18	22985.3	132431	94000.8	75293.4	165817	105174	185952
P03891	MT-ND2	NADH-ubiquinone oxidoreductase chain 2				TRUE	22770.7	53847.6	51221.4	45540.8	45187.3	25922.9	56721.5	33055.1	38199	46004.5	162621	148668	124786	124372	60517.4	162937	77049.5	94030
P03897	MT-ND3	NADH-ubiquinone oxidoreductase chain 3				TRUE	3056.75	14858.2	10066.1	10136.6	5214.57	8155.7	13221.2	8976.63	8522.82	1.29785e+06	687602	701309	427807	585348	1.77046e+06	841450	1088638	1.07712e+06
P03928	MT-ATP8	ATP synthase protein 8				TRUE	13765.1	22584.9	17321.1	23159.7	26681.8	16083	19066.7	17128	16231.7	81652	85392.5	74762.3	106703	162999	95735.6	121977	147830	150298
P04004	VTN	Vitronectin				TRUE	101226	46954.3	46837	76966	63975.7	43984.4	93138.6	74399	66700.9	308588	126106	152654	226391	198449	124433	350530	203177	216422
P04035;P04035-2;P04035-3	HMGCR	3-hydroxy-3-methylglutaryl-coenzyme A reductase;Isoform 2 of 3-hydroxy-3-methylglutaryl-coenzyme A reductase;Isoform 3 of 3-hydroxy-3-methylglutaryl-coenzyme A reductase	;;	;;	;;	TRUE	1810.63	4166.86	5406.21	3517.67	4978.05	1895.38	5916.43	5058.46	2323.57	5757.93	2718.87	4494.76	14933.4	22241.6	5503.95	21860.3	29350.8	18231.4
P04040	CAT	Catalase				TRUE	20201	14622.9	11954.6	8760.64	10724.7	15427.6	14153.1	9398.76	9378.75	1.30872e+06	473606	531835	201930	370138	799106	423969	348514	349203
P04049	RAF1	RAF proto-oncogene serine/threonine-protein kinase	cytosol,plasma membrane			TRUE	3111310	2.46286e+06	2.35118e+06	1.12733e+06	1.10079e+06	2.73038e+06	1.19462e+06	1.25004e+06	1.19278e+06	10517490	8650836	8133089	3.5979e+06	3.48046e+06	10373853	3.72158e+06	4629118	4.03629e+06
P04062;P04062-2;P04062-4	GBA1	Lysosomal acid glucosylceramidase;Isoform Short of Lysosomal acid glucosylceramidase;Isoform 4 of Lysosomal acid glucosylceramidase	;;	;;	;;	TRUE	1422.15	1632.42	1166.08	666.281	2246.32	1790.34	2026.3	2535.7	1450.86	8846.72	28329.1	58690.6	15009.5	25820.8	11411.4	13055.9	21784.7	54.6084
P04075;P04075-2	ALDOA	Fructose-bisphosphate aldolase A;Isoform 2 of Fructose-bisphosphate aldolase A	;	;	protein binding,identical protein binding;	TRUE	87708	73175.7	76224.2	55821.2	56527.2	46317.2	79754.8	71570.2	77021.7	316658	371088	349580	273663	212026	194806	367236	328413	347778
P04080	CSTB	Cystatin-B				TRUE	28390.1	12064.8	7844.41	10223.1	12135.8	9700.73	16607.5	11011.6	14634.5	227048	37264.8	24499	42253	35902	50001.7	69695.9	28136	71129.1
P04083	ANXA1	Annexin A1				TRUE	388821	234825	214530	334355	279008	212173	347718	303425	304765	1.25665e+06	769494	687926	1.03705e+06	852159	539601	1.15398e+06	931733	991184
P04114	APOB	Apolipoprotein B-100				TRUE	4397.78	5231.12	4763.07	12537.5	10703	9034.33	13352.7	10553.4	11719.4	20813	14657.6	18340.5	65761.3	66653.2	41235.4	95670	98690.9	92676.7
P04150;P04150-10;P04150-2;P04150-3;P04150-6;P04150-8;P04150-9	NR3C1	Glucocorticoid receptor;Isoform 10 of Glucocorticoid receptor;Isoform Beta of Glucocorticoid receptor;Isoform Alpha-2 of Glucocorticoid receptor;Isoform Beta-2 of Glucocorticoid receptor;Isoform Alpha-B of Glucocorticoid receptor;Isoform Beta-B of Glucocorticoid receptor	nucleoplasm,cytosol;;;;;;	;;;;;;	protein binding;;;;;;	TRUE	12542.6	23154.9	21271.1	25415.9	27343.7	19389.1	30726.3	25875.1	26096.5	52458.4	56766.3	71666.5	73041.9	75518.2	66218.2	112274	92764.4	96062.7
P04156	PRNP	Major prion protein	cytosol,nuclear membrane,intracellular membrane-bounded organelle		protein binding	TRUE	30471.8	24853.8	31142.1	13079.1	14896.8	6948.59	5567.9	4663.72	3863.07	152961	174979	154703	49348.5	20705.6	40745.4	19277.1	24007.7	17625.4
P04179;P04179-3	SOD2	Superoxide dismutase [Mn], mitochondrial;Isoform 3 of Superoxide dismutase [Mn], mitochondrial	mitochondrion;	;	;	TRUE	16929.6	11645.3	8181.73	3795.52	5320.58	5191.95	3577.27	8144.25	8658.91	94752.4	38865.9	59390.2	47465.2	20931.2	44658	20829.9	46658.9	52835
P04181	OAT	Ornithine aminotransferase, mitochondrial	nucleoplasm,mitochondrion			TRUE	96418.5	190445	183874	204691	231566	147904	230473	157773	176258	348144	725559	774546	852698	935085	644658	992503	725524	777172
P04183	TK1	Thymidine kinase, cytosolic				TRUE	12412.9	54642.7	33052.8	16532.3	25251.8	8258.92	29673.9	22774.2	17536.9	6492.53	65909.1	88150.6	12376.8	28841.6	16510.5	23807.3	12207	6446.81
P04216	THY1	Thy-1 membrane glycoprotein				TRUE	184204	308180	289184	187924	130322	49823.8	53758.9	20237.7	40094.4	674638	1.38712e+06	1.30765e+06	788158	447600	198736	212739	59005.9	161025
P04259	KRT6B	Keratin, type II cytoskeletal 6B				TRUE	2.3928e+06	4.3301e+06	3.00641e+06	1.32294e+06	2.03181e+06	9931193	17109174	14996913	1.37233e+06	8826342	6.92441e+06	4696865	2.83939e+06	5215327	42205032	62911516	66182252	4.404e+06
P04264	KRT1	Keratin, type II cytoskeletal 1				TRUE	7482256	9472618	8918290	4.05609e+06	5.37273e+06	9118230	8184179	8038669	7.4441e+06	17117902	21597002	22320294	10100489	13494506	21616988	19977812	21492000	19294322
P04350	TUBB4A	Tubulin beta-4A chain				TRUE	3883.17	7117.75	4239.59	6030.7	6571.72	5253.84	7701.27	4607.16	5999.29	13550.8	18699.3	16343.9	8290.26	46994.8	19238.2	12574.5	26973.9	30769.9
P04406	GAPDH	Glyceraldehyde-3-phosphate dehydrogenase	cytosol,plasma membrane,nuclear membrane,intracellular membrane-bounded organelle			TRUE	567346	535849	511569	492765	627694	411397	596819	526506	511412	1.65672e+06	1.37633e+06	1.43966e+06	1.42716e+06	1.9177e+06	1.06882e+06	1.76485e+06	1647254	1.63087e+06
P04439;P04439-2	HLA-A	HLA class I histocompatibility antigen, A alpha chain;Isoform 2 of HLA class I histocompatibility antigen, A alpha chain	;	;	;	TRUE	323031	289834	274905	259108	260016	174575	286481	239308	231285	752207	823630	889565	697550	763902	458777	755637	577215	556164
P04626;P04626-4;P04626-5	ERBB2	Receptor tyrosine-protein kinase erbB-2;Isoform 4 of Receptor tyrosine-protein kinase erbB-2;Isoform 5 of Receptor tyrosine-protein kinase erbB-2	nucleoplasm,cytosol,plasma membrane;;	;;	;;	TRUE	412006	144369	138709	83257.9	102891	100172	107494	105851	78427.4	744505	464435	660730	722671	584105	705580	752270	879866	667332
P04632	CAPNS1	Calpain small subunit 1				TRUE	42282.2	12439.7	10162.7	14840.4	23241.1	26162.2	37152.6	37371.5	28469.8	176525	49970.7	19036.1	39852.8	65557.3	109074	123684	138818	120779
P04792	HSPB1	Heat shock protein beta-1				TRUE	2731537	4987071	4558523	4.84019e+06	5.5566e+06	3.08628e+06	5.00907e+06	3758595	4.1287e+06	7134228	12111749	13468656	15588625	15386747	9084118	15002246	11820234	12795682
P04818;P04818-2	TYMS	Thymidylate synthase;Isoform 2 of Thymidylate synthase	;	;	;	TRUE	18232.1	10902.1	16149	8352.89	4665.73	6254.46	12829.7	7703.93	6003.24	25157.6	10912.7	17490.7	5756.83	16677	4574.48	26044.2	15369.8	3808.3
P04843	RPN1	Dolichyl-diphosphooligosaccharide--protein glycosyltransferase subunit 1				TRUE	268800	555800	508270	540117	591653	467366	747275	579010	571705	574587	1.4377e+06	1.28078e+06	1.45409e+06	1.41839e+06	1.14613e+06	1.90961e+06	1.44677e+06	1.5479e+06
P04844;P04844-2	RPN2	Dolichyl-diphosphooligosaccharide--protein glycosyltransferase subunit 2;Isoform 2 of Dolichyl-diphosphooligosaccharide--protein glycosyltransferase subunit 2	endoplasmic reticulum,nuclear body;	;	;	TRUE	177404	359188	338003	331876	311013	227061	407853	295907	297301	584525	1.49764e+06	1.5845e+06	1.59283e+06	1.38087e+06	986755	1.8046e+06	1.33245e+06	1.46517e+06
P04899	GNAI2	Guanine nucleotide-binding protein G(i) subunit alpha-2	nucleoplasm,cytosol,plasma membrane			TRUE	1.03562e+06	1.60643e+06	1.51741e+06	1.29761e+06	1.0092e+06	475614	678698	394481	498197	1.55498e+06	2.46434e+06	2.46626e+06	2.12055e+06	1.60561e+06	737154	1.14502e+06	632901	844384
P04920;P04920-2;P04920-3	SLC4A2	Anion exchange protein 2;Isoform B1 of Anion exchange protein 2;Isoform B2 of Anion exchange protein 2	;;	chloride transmembrane transport;;	Requires Ontology;;	TRUE	8198.79	12342.1	11819.6	9114.14	9868.93	11376.9	17806.7	13524.6	10042.2	24882.1	17726.7	17129.6	14924.9	11820.7	20360.8	18564.8	24997.3	18813.8
P05023;P05023-4	ATP1A1	Sodium/potassium-transporting ATPase subunit alpha-1;Isoform 4 of Sodium/potassium-transporting ATPase subunit alpha-1	;	;	;	TRUE	172148	210188	199510	187525	180730	147157	185833	156432	151482	353548	458224	449409	404786	388093	296549	392066	364094	353910
P05026;P05026-2	ATP1B1	Sodium/potassium-transporting ATPase subunit beta-1;Isoform 2 of Sodium/potassium-transporting ATPase subunit beta-1	;	;	;	TRUE	58764.8	85876.1	78108.6	79583.8	74304.3	41774.2	56021.8	44495.2	36500.6	153584	250080	187135	125004	99667.5	61833.8	103079	76254.1	136461
P05067;P05067-11;P05067-3;P05067-4;P05067-5;P05067-6;P05067-7;P05067-8;P05067-9	APP	Amyloid-beta precursor protein;Isoform 11 of Amyloid-beta precursor protein;Isoform L-APP677 of Amyloid-beta precursor protein;Isoform APP695 of Amyloid-beta precursor protein;Isoform L-APP696 of Amyloid-beta precursor protein;Isoform APP714 of Amyloid-beta precursor protein;Isoform L-APP733 of Amyloid-beta precursor protein;Isoform APP751 of Amyloid-beta precursor protein;Isoform L-APP752 of Amy…	dendrite,dendrite membrane,synaptic membrane,external side of plasma membrane,cytoplasm,lysosome,plasma membrane,cell surface,neuron projection,cell body,presynapse,postsynapse,extracellular space,nucleus,mitochondrion,early endosome,membrane,endosome lumen,endosome to plasma membrane transport vesicle,macromolecular complex,very-low-density lipoprotein particle,low-density lipoprotein particle,i…	chemical synaptic transmission,response to auditory stimulus,positive regulation of peptidyl-tyrosine phosphorylation,regulation of calcium ion transmembrane transport via high voltage-gated calcium channel,positive regulation of apoptotic process,regulation of beta-amyloid clearance,phospholipase D-activating G-protein coupled receptor signaling pathway,negative regulation of transcription from …	G-protein coupled receptor binding,chromatin binding,receptor binding,frizzled binding,insulin receptor binding,integrin binding,protein binding,receptor activator activity,acetylcholine receptor activator activity,acetylcholine receptor binding,apolipoprotein binding,chemoattractant activity,identical protein binding,protein homodimerization activity,heparan sulfate proteoglycan binding,ephrin r…	TRUE	21333.2	15837.1	15030.1	12422.9	10307.3	11512.2	14716.4	12012	11526.4	44265.5	55240.1	33995.3	41229.2	84923.4	41413.1	57363	56314	51206.7
P05089;P05089-2	ARG1	Arginase-1;Isoform 2 of Arginase-1	;	;	;	TRUE	42252.9	8766.77	8337.61	4552.22	8675.17	17233.7	15768.5	10398.3	8495.81	57711.7	11260.7	8476.57	9402.43	11636.5	41366.4	27057.8	15874.8	11077.4
P05090	APOD	Apolipoprotein D				TRUE	3103.65	14287.9	22033.2	2561.11	4940.61	6619.17	6248.92	3212.63	61581.1	16373.5	126767	198119	11119.7	19004.8	22802.8	38653.7	17472.4	401668
P05091	ALDH2	Aldehyde dehydrogenase, mitochondrial				TRUE	29490.7	11174.1	9879.24	4897.14	3117.75	5317.42	5339.41	2629.25	4895.89	137675	37019.6	49663.1	19531.5	16504.3	27440.1	27279	17624.6	26769.4
P05109	S100A8	Protein S100-A8				TRUE	3692.29	17408.2	17654.5	3056.87	93754.8	26594.1	32993.5	16073.2	39407.5	24310.6	44675.8	105260	24318.2	750790	51713.5	329380	86214.6	207985
P05114	HMGN1	Non-histone chromosomal protein HMG-14				TRUE	8923.06	1401.25	2049.69	6739.52	3073.5	1311.2	5221.48	6197.73	6495.25	67279.9	4431.84	8360.65	7312.96	14293.1	4080.96	25789.8	25067	18052.5
P05120	SERPINB2	Plasminogen activator inhibitor 2				TRUE	26989.2	10321.2	6480.05	2482.19	5980.4	11916.3	8951.74	7173.67	4433.22	16618.6	6719.73	2463.51	7668.49	2577.88	2381.69	7574.29	2941.76	6239.77
P05121	SERPINE1	Plasminogen activator inhibitor 1				TRUE	125645	40307.2	42289.8	128054	138768	98694.5	173319	169173	144397	311768	101919	92548.8	381033	422738	262558	548226	497825	445553
P05141	SLC25A5	ADP/ATP translocase 2				TRUE	1868797	4.03873e+06	3.93254e+06	4.18979e+06	4.68787e+06	3194338	4919123	4311232	3.83146e+06	4346800	10622992	11218233	11240445	13305765	8453053	13583854	11878830	11139290
P05156	CFI	Complement factor I				TRUE	3975.56	7978.22	8159.19	3406.98	4925.88	4282.71	6634.14	4737.56	4379.08	15255.5	26488.2	28751.1	18483.4	25967.8	22213.1	45277.2	19377.3	25149.9
P05161	ISG15	Ubiquitin-like protein ISG15				TRUE	17383.1	24044.2	27805.5	14167.1	14633.5	9376.9	17574.5	8389.11	10675.6	52248	71325.2	94349	33924	25514.1	16832.7	66296.2	46121.7	31576.6
P05187	ALPP	Alkaline phosphatase, placental type				TRUE	7492.79	8553.42	3116.69	2962.53	4296.9	4895.48	6917.47	3077.28	4637.89	16161.2	8662.96	4058.63	5125.87	5720.81	7170.05	11976.2	4712.6	9337.27
P05198	EIF2S1	Eukaryotic translation initiation factor 2 subunit 1				TRUE	30213.2	16759.5	15066.1	18212.2	20785.6	13666.5	21721	26106.5	25171.6	73472.7	41302.1	23502.3	45030	54506.7	23197.3	61679	54594.8	57626.1
P05204;Q15651;Q15651-2	HMGN2;HMGN3;HMGN3	Non-histone chromosomal protein HMG-17;High mobility group nucleosome-binding domain-containing protein 3;Isoform 2 of High mobility group nucleosome-binding domain-containing protein 3	;nucleoplasm,cytosol;	;;	;;	TRUE	7625.57	3865.51	5959.14	3840.76	2824.22	8999.17	3830.83	2458.66	3225.72	2867.02	5563.75	2977.8	5624.76	10930.6	26790.5	5815.34	3541.24	10349.8
P05362	ICAM1	Intercellular adhesion molecule 1				TRUE	137970	127839	107448	59944.7	58458	27491	49108.8	31572	39528.7	340220	331602	337903	172726	158844	56251.3	126306	81757.6	99379.5
P05386	RPLP1	Large ribosomal subunit protein P1				TRUE	233176	205842	196441	205085	338963	186645	418975	401818	369611	447214	444993	376329	283729	926296	402821	764543	741347	829673
P05387	RPLP2	Large ribosomal subunit protein P2				TRUE	654891	669462	654685	538317	766724	673849	1.11311e+06	1.06317e+06	876501	3.34558e+06	3.52852e+06	3.74739e+06	3.18752e+06	4.09382e+06	3.14578e+06	6122148	5811094	4.19022e+06
P05388	RPLP0	Large ribosomal subunit protein uL10	endoplasmic reticulum,cytosol			TRUE	519055	443376	411302	515725	603974	542216	998216	1.0013e+06	749243	1.76998e+06	1.67228e+06	1.53302e+06	1841842	2157659	2099305	3.96792e+06	3649270	2.73394e+06
P05412	JUN	Transcription factor Jun				TRUE	2108.55	9103.58	8235.27	2595.46	6599.81	3220.9	10251.4	8091.95	6601.99	5709.42	1796.23	5527.09	6952	3472.38	5467.26	11084.1	6547.38	5344.91
P05455	SSB	Lupus La protein				TRUE	6574.44	4572.4	4764.67	4535.65	3415.03	4041.56	6876.89	4800.93	4904.21	21053.5	20037.7	20457.7	15618.7	17781.7	17475.1	20141.6	26883.2	23732.8
P05549;P05549-5;P05549-6;Q6VUC0;Q92481;Q92481-2	TFAP2A;TFAP2A;TFAP2A;TFAP2E;TFAP2B;TFAP2B	Transcription factor AP-2-alpha;Isoform 2 of Transcription factor AP-2-alpha;Isoform 5 of Transcription factor AP-2-alpha;Transcription factor AP-2-epsilon;Transcription factor AP-2-beta;Isoform 2 of Transcription factor AP-2-beta	nucleoplasm;;;;;	negative regulation of transcription by competitive promoter binding;;;;;	protein binding,sequence-specific DNA binding;;;;;	TRUE	1337.94	1964.97	541.905	1016.9	1643.11	1381.69	1472.17	1282.06	1822.69	4372.31	6949.26	1383.32	4368.15	2983.97	4106.17	4287.79	4301.33	7332.92
P05556;P05556-2;P05556-3;P05556-4;P05556-5	ITGB1	Integrin beta-1;Isoform 2 of Integrin beta-1;Isoform 3 of Integrin beta-1;Isoform 4 of Integrin beta-1;Isoform 5 of Integrin beta-1	;;;;	;;;;	protein binding;;;;	TRUE	12591.8	14501.2	11820.1	12766.6	10544.3	6868.49	8989.33	5416.32	6862.31	63423.3	35941.7	46365.5	46623.7	36018.3	27064.5	32251.2	21946.7	24445.2
P05783	KRT18	Keratin, type I cytoskeletal 18				TRUE	115232760	183011136	167223344	165270576	233209600	84410128	140917536	112891416	110684024	330763328	584881344	553829568	558241664	788854784	241294176	462360640	356547392	354062944
P05787;P05787-2	KRT8	Keratin, type II cytoskeletal 8;Isoform 2 of Keratin, type II cytoskeletal 8	intermediate filament cytoskeleton;	;	protein binding;	TRUE	119915192	172681808	166828080	163305264	225158480	91362200	143062112	114755992	107562200	370058976	528811936	558020544	519663712	737857600	311786784	477016576	402140256	376477920
P05976;P05976-2;P08590	MYL1;MYL1;MYL3	Myosin light chain 1/3, skeletal muscle isoform;Isoform MLC3 of Myosin light chain 1/3, skeletal muscle isoform;Myosin light chain 3	;;	;;	;;	TRUE	280046	2944018	1.84823e+06	407032	1.32621e+06	131529	1.46187e+06	488254	322800	150877	185455	168114	1.03084e+06	369700	374914	557266	259822	993454
P06241	FYN	Tyrosine-protein kinase Fyn	cytosol,plasma membrane		protein binding	TRUE	48093.8	66665.5	55644	31445.3	30690.2	19685.5	26671.6	19562.6	18073.1	77357.2	88511.8	90095	58608.2	58866.8	21062.5	38306.9	41350.9	43970.2
P06241-2	FYN	Isoform 2 of Tyrosine-protein kinase Fyn				TRUE	34700.5	49678.8	47221.2	26548.3	22864.7	10129	18728.7	10902.6	3733.87	1.83008e+06	1.57254e+06	1579402	1.68544e+06	1.82517e+06	475336	1.56972e+06	885830	49268.2
P06312	IGKV4-1	Immunoglobulin kappa variable 4-1				TRUE	31219.2	30673.9	20936.2	20003.5	5485.17	77307	20166.6	11768.5	15927.6	328081	132845	90306.8	206684	50520.3	3.19419e+06	195838	387153	182196
P06396	GSN	Gelsolin				TRUE	170324	1693579	1.60632e+06	1.2111e+06	1.50375e+06	1.1438e+06	1.58148e+06	1.40203e+06	1.48172e+06	297520	2.76796e+06	2.70604e+06	1.99145e+06	2.45248e+06	1.88481e+06	2.63955e+06	2.29046e+06	2484322
P06400	RB1	Retinoblastoma-associated protein				TRUE	10160.6	27589.1	28560.9	25645.8	24002.3	16400.7	29826.1	25416.5	20723.2	22481.1	87546.7	83338.9	66627.3	68855	45048.9	75380.7	71840.6	59025.7
P06454;P06454-2	PTMA	Prothymosin alpha;Isoform 2 of Prothymosin alpha	nucleoplasm,cytosol;	;	protein binding;	TRUE	228202	233036	221922	18219.8	12396	16579.9	25224.7	15712.6	113981	44788.9	53297.6	35321.3	14961.7	7428.75	12988.7	23732.3	14052.6	17954
P06493	CDK1	Cyclin-dependent kinase 1	nucleoplasm,cytosol			TRUE	146449	304155	265965	237697	281720	180993	300991	236334	260641	202981	421752	400770	330872	392072	252018	470955	363984	413678
P06576	ATP5F1B	ATP synthase subunit beta, mitochondrial				TRUE	1.267e+06	2.50801e+06	2.32407e+06	2667044	2.90114e+06	1.79663e+06	2.80799e+06	2.31989e+06	2380147	3.31151e+06	6893149	6456458	7850599	7.82287e+06	5219442	8.07139e+06	6780917	6.83892e+06
P06702	S100A9	Protein S100-A9				TRUE	5836.27	11454.4	11929.4	3683.73	61085.1	21207.9	23307.4	10271.6	20295.8	46917.9	66540.3	56501.3	29878.8	341974	177216	88457	78459.5	186388
P06703	S100A6	Protein S100-A6				TRUE	222075	107202	94757.3	108946	96175.4	145109	102484	143045	125137	428857	148956	104345	126835	157062	217104	212867	249222	190918
P06730;P06730-2;P06730-3	EIF4E	Eukaryotic translation initiation factor 4E;Isoform 2 of Eukaryotic translation initiation factor 4E;Isoform 3 of Eukaryotic translation initiation factor 4E	cytoplasm,cytosol,cytoplasmic ribonucleoprotein granule,perinuclear region of cytoplasm;;	;;	protein binding,enzyme binding,eukaryotic initiation factor 4G binding,Requires Ontology;;	TRUE	12479.2	7457.44	6637.37	10466.5	12668.1	7404.51	10783.3	13679.5	10788.4	35910.8	26258.7	31128.4	31638.8	43096.5	33977.6	37154.1	49771.8	55194.7
P06733	ENO1	Alpha-enolase	cytosol,plasma membrane			TRUE	392071	142883	137023	195281	204536	143170	209557	197400	210995	2842707	1.10021e+06	1.0946e+06	1.51149e+06	1.46631e+06	1.05118e+06	1.62257e+06	1.51001e+06	1.78516e+06
P06737;P06737-2	PYGL	Glycogen phosphorylase, liver form;Isoform 2 of Glycogen phosphorylase, liver form	;	;	;	TRUE	60858.7	42072.1	37901.3	47107.9	52774.1	35653.3	53212.8	44849.7	46513.8	64058.2	30863	38769.8	46949.1	49632.6	33792.4	58394.5	46253.5	45660.6
P06744;P06744-2	GPI	Glucose-6-phosphate isomerase;Isoform 2 of Glucose-6-phosphate isomerase	;	;	;	TRUE	152049	42893.3	41793.7	66790.7	71407.4	46873.3	70192.3	60765.3	69991.4	394848	126073	123430	194876	177471	120244	161731	159314	175925
P06748;P06748-2	NPM1	Nucleophosmin;Isoform 2 of Nucleophosmin	nucleoplasm,nucleolus;	;	protein binding;	TRUE	358975	239155	210690	317831	458450	307138	479254	433965	455353	971940	660150	610521	945128	1.34329e+06	877173	1.32891e+06	1373650	1.40536e+06
P06753	TPM3	Tropomyosin alpha-3 chain	cytosol,actin cytoskeleton		protein binding	TRUE	2907.79	58140.9	49977	30566.5	42392.8	4938.93	20233.3	9119.47	14249.3	19960.4	818337	1.04328e+06	540452	708514	81795.4	163542	126058	80442.3
P06753-2	TPM3	Isoform 2 of Tropomyosin alpha-3 chain				TRUE	166179	6865423	6.62219e+06	3.59125e+06	5.1466e+06	1.17652e+06	2933616	1820423	2.22529e+06	430670	18050774	20355840	10645223	14716242	3091177	8.13427e+06	4.80188e+06	6.43426e+06
P06756;P06756-2;P06756-3	ITGAV	Integrin alpha-V;Isoform 2 of Integrin alpha-V;Isoform 3 of Integrin alpha-V	cytosol,focal adhesion;;	;;	;;	TRUE	2656.04	5073.55	4260.73	4920.06	4317.88	3486.59	7719.1	5887.44	5402.07	14661.7	8600.37	7239.83	11982.9	8365.84	8142.49	10319	9726.66	15749.2
P07093;P07093-2;P07093-3	SERPINE2	Glia-derived nexin;Isoform 2 of Glia-derived nexin;Isoform 3 of Glia-derived nexin	;;	;;	;;	TRUE	2452.54	3540.03	2312.89	2509.85	5672.38	2572.87	3675.98	6026.04	2324.88	7727.48	11934	6472.75	8618.34	23337.8	7348.56	12478.2	25458.3	7233.15
P07099	EPHX1	Epoxide hydrolase 1				TRUE	4499.53	2203.56	3340.78	3796.51	5679.22	3239.12	6275.91	4586.44	5151.31	15019	5468.07	9752.23	12442.6	12582.8	8045.71	21784.2	14173	14778.8
P07108;P07108-2;P07108-3;P07108-4;P07108-5	DBI	Acyl-CoA-binding protein;Isoform 2 of Acyl-CoA-binding protein;Isoform 3 of Acyl-CoA-binding protein;Isoform 4 of Acyl-CoA-binding protein;Isoform 5 of Acyl-CoA-binding protein	Golgi apparatus,perinuclear endoplasmic reticulum;;;;	;;;;	protein binding;;;;	TRUE	15527.9	11474	7300.63	2107.74	4822.34	3093.36	3138.75	6132.45	2796.38	25213.6	8542.29	25716.1	6339.38	16639.4	9075.91	8934.61	30368.4	8912.65
P07195	LDHB	L-lactate dehydrogenase B chain				TRUE	283915	240106	218458	247550	265427	207146	291212	230272	255047	827115	767060	759737	818925	757626	678400	961086	929392	951995
P07199	CENPB	Major centromere autoantigen B				TRUE	30205.6	7888.64	5363.12	10747.4	12936.9	11687.5	23646.5	16452.1	4997.95	42517.4	8799.41	11397.6	16802.9	9992.5	27440.5	29917	40216	24498.1
P07203	GPX1	Glutathione peroxidase 1	cytosol			TRUE	27635.4	37756.4	32066.6	14115.1	17831.7	2005.81	5016.07	75918.5	9995.99	48667.8	70599	140086	16413.3	11212.4	4685.6	9581.28	8709.79	7832.22
P07237	P4HB	Protein disulfide-isomerase				TRUE	133388	106897	93615	120242	97379.3	79480.3	127066	120603	106272	434491	291475	305634	340003	266140	221548	355964	397517	351602
P07339	CTSD	Cathepsin D				TRUE	32778.1	38895.3	37084	29229.7	32651.4	31298.1	34081	35166.3	33810.8	145853	185672	198859	53102	143443	170049	211059	145607	174711
P07355	ANXA2	Annexin A2				TRUE	1321887	2118987	1.98304e+06	2.66419e+06	1.85361e+06	1.33545e+06	2.39273e+06	1.87194e+06	1.7977e+06	2.84643e+06	4353090	4.42803e+06	5.95815e+06	4.27463e+06	2.92143e+06	5.18823e+06	4387457	4166069
P07384	CAPN1	Calpain-1 catalytic subunit				TRUE	94319.5	44754.2	38473.2	57615	77560.5	74866.8	103144	106845	90821.1	89767.3	44208.9	48821.4	53368.9	61123.1	66517.9	116561	126227	102909
P07437	TUBB	Tubulin beta chain				TRUE	3484771	5143045	4.73998e+06	4.73329e+06	6118866	2763439	5099302	3.64275e+06	4.5327e+06	8.32839e+06	13796500	12275992	12270387	16384958	5.6413e+06	15136841	8936628	12289347
P07711;P07711-3	CTSL	Procathepsin L;Isoform 2 of Procathepsin L	Golgi apparatus,intracellular membrane-bounded organelle;	;	;	TRUE	2213.32	3416.31	3777.21	8378.28	10187.8	4942.64	15900	10011.1	8442.85	10502.8	18522	20925.2	41002	37310.1	9452.78	80576.9	59106.9	57596.5
P07737	PFN1	Profilin-1				TRUE	512862	132600	125945	233848	231869	180081	263722	222838	258699	1500298	383602	428569	662187	771876	553148	790405	687275	883611
P07741;P07741-2	APRT	Adenine phosphoribosyltransferase;Isoform 2 of Adenine phosphoribosyltransferase	nucleoplasm,cytosol;	;	;	TRUE	48044.3	39720.2	36153.3	44080.8	55854.9	32114.3	57976.2	51281.3	53907.2	84054	75233	66296	102485	94003.3	71582.1	138185	95334.7	108144
P07814	EPRS1	Bifunctional glutamate/proline--tRNA ligase				TRUE	52520.4	105705	100733	113876	115552	78944.8	139640	106554	113157	137343	284365	307983	338240	343873	213001	388717	316580	332321
P07858	CTSB	Cathepsin B				TRUE	57811.9	140471	139955	92607.7	99955.3	85296.1	110899	92294.5	80473	198985	523671	464490	339857	415897	303491	340747	328263	266859
P07900;P07900-2	HSP90AA1	Heat shock protein HSP 90-alpha;Isoform 2 of Heat shock protein HSP 90-alpha	nucleoplasm,cytosol;	;	;	TRUE	369640	250996	223844	372800	357439	262212	392415	367567	384692	1.31379e+06	937645	923068	1.48975e+06	1.3384e+06	989816	1.63405e+06	1.58464e+06	1.52444e+06
P07910-2	HNRNPC	Isoform C1 of Heterogeneous nuclear ribonucleoproteins C1/C2				TRUE	544932	222435	213786	114148	187743	144529	262562	208122	179755	1299981	525145	517783	272927	485777	313019	608503	473408	482684
P07942	LAMB1	Laminin subunit beta-1				TRUE	15868.9	12567	11636.5	10507.3	12067.4	7462.17	14709.5	10758.9	11922.7	22082.6	10411.9	23183.6	22787	23177.1	11635.8	24362.4	14352.1	17056.3
P07947	YES1	Tyrosine-protein kinase Yes				TRUE	225036	245811	239495	172441	160251	78032.4	115673	82941.7	96484.7	358729	499561	500631	348107	330691	158922	278969	175377	205862
P07948-2	LYN	Isoform 2 of Tyrosine-protein kinase Lyn				TRUE	88392.2	123095	114648	147734	135344	66437.8	105059	73615.8	90896.1	411251	599936	476591	703009	562465	251125	498206	279335	379576
P07951	TPM2	Tropomyosin beta chain			protein binding,identical protein binding	TRUE	9511.4	48334.8	63857.4	45719.4	56485.9	9241.35	19259.5	20378.1	30564.7	33905.9	158986	279510	187005	871187	32770.5	48878.6	86986.2	108257
P07951-2	TPM2	Isoform 2 of Tropomyosin beta chain				TRUE	37910.3	1.74793e+06	1.54993e+06	535276	1.41327e+06	54297.5	205438	117704	310288	17168.4	5353432	4.28169e+06	1.41687e+06	4.87188e+06	97063.6	938894	320019	870022
P07954;P07954-2	FH	Fumarate hydratase, mitochondrial;Isoform Cytoplasmic of Fumarate hydratase, mitochondrial	nucleus,cytoplasm,mitochondrion,cytosol,site of double-strand break;	urea cycle,regulation of arginine metabolic process,fumarate metabolic process,cellular response to DNA damage stimulus,positive regulation of double-strand break repair via nonhomologous end joining;	fumarate hydratase activity,protein binding,histone binding;	TRUE	16313.6	14134.1	13163.5	12742.4	12848	8205.46	15145.8	12974.7	10337.3	41599	44337.2	38238.9	40344.3	61885.9	21328.6	53510.8	45538.6	32643.4
P07996	THBS1	Thrombospondin-1			protein binding	TRUE	10197.5	8231.65	7281.28	13414.1	14636.8	6995.29	10018.7	11960.5	8099.79	24737.2	6228.08	21038	8436.39	19686.6	20531.1	15772.4	23063.9	25834.6
P08047;P08047-2;P08047-3	SP1	Transcription factor Sp1;Isoform 2 of Transcription factor Sp1;Isoform 3 of Transcription factor Sp1	nucleoplasm;;	;;	;;	TRUE	347.779	1758.4	2438.99	2048	2873.43	2002.38	1975.55	2665.32	2167.97	85318.2	13228.4	24261.9	108032	122472	18499.4	70725.1	32116.3	24042.1
P08048;P08048-2;P08048-3;P17010;P17010-2;P17010-3	ZFY;ZFY;ZFY;ZFX;ZFX;ZFX	Zinc finger Y-chromosomal protein;Isoform 2 of Zinc finger Y-chromosomal protein;Isoform 3 of Zinc finger Y-chromosomal protein;Zinc finger X-chromosomal protein;Isoform 2 of Zinc finger X-chromosomal protein;Isoform 3 of Zinc finger X-chromosomal protein	nucleoplasm,nucleolus;;;nucleoplasm,nucleolus;;	;;;;;	;;;;;	TRUE	3341.62	3720.86	1193.58	3643.54	7453.91	8829.87	12091.4	13361.7	8559.92	8830.16	5286.31	15033.9	19105.5	21172.3	10235.8	42267.3	30597	18704.9
P08069	IGF1R	Insulin-like growth factor 1 receptor			structural molecule activity	TRUE	24378	26992.2	23094.2	36418.7	32186.8	22803.5	41220.1	35388	32958.8	29955.8	30730.7	31050	36332.1	43896.4	27938.3	56626.4	46931.2	43213.2
P08123	COL1A2	Collagen alpha-2(I) chain				TRUE	127953	22296.2	11286.1	143195	16831.6	297228	9817.92	12028.3	10756.7	57491.7	5748.6	10961	10583.9	18471.2	110647	8354.52	14590.1	11574.3
P08133;P08133-2	ANXA6	Annexin A6;Isoform 2 of Annexin A6	;	;	;	TRUE	2759.09	1973.88	1430.84	2898.77	2912.73	2127.23	4771.22	2789.03	2632.68	16752	2675.05	6763.82	5566.77	8340.94	5773.34	11840.1	4901.31	4196.28
P08134	RHOC	Rho-related GTP-binding protein RhoC				TRUE	143561	152924	142117	109247	153531	110282	188099	153072	134249	488231	464125	632839	484204	512185	352527	917298	618737	503338
P08174;P08174-2;P08174-3;P08174-4;P08174-5;P08174-6;P08174-7	CD55	Complement decay-accelerating factor;Isoform 1 of Complement decay-accelerating factor;Isoform 3 of Complement decay-accelerating factor;Isoform 4 of Complement decay-accelerating factor;Isoform 5 of Complement decay-accelerating factor;Isoform 6 of Complement decay-accelerating factor;Isoform 7 of Complement decay-accelerating factor	;;;;;;	;;;;;;	;;;;;;	TRUE	22444.2	105406	106666	60709.9	32160.1	5906.78	20128	9346.95	4740.86	83748.3	324478	357760	176002	61888.2	38583.9	70866.1	44118.1	25491.6
P08183;P08183-2	ABCB1	ATP-dependent translocase ABCB1;Isoform 2 of ATP-dependent translocase ABCB1	plasma membrane;	;	;	TRUE	209920	107203	113980	121454	88377.9	347740	161554	227613	158021	790351	1807.59	303128	457814	306500	1.09539e+06	561370	851063	559695
P08195-2	SLC3A2	Isoform 2 of Amino acid transporter heavy chain SLC3A2				TRUE	117559	172753	159662	186314	153769	117950	169297	146728	143971	532944	665293	655875	685460	581632	465670	668697	599769	564378
P08235;P08235-3;P08235-4	NR3C2	Mineralocorticoid receptor;Isoform 3 of Mineralocorticoid receptor;Isoform 4 of Mineralocorticoid receptor	nucleoplasm;;	;;	;;	TRUE	7325.26	9306.37	12936.4	11614.4	14814.8	9735.66	12673.7	2090.97	7693.72	38165.7	112637	70239.1	145088	105304	6925.21	128385	214671	53712.5
P08236;P08236-2;P08236-3	GUSB	Beta-glucuronidase;Isoform 2 of Beta-glucuronidase;Isoform 3 of Beta-glucuronidase	intracellular membrane-bounded organelle;;	;;	;;	TRUE	1120	2299.06	2177.73	2004.85	2226.65	1175.21	2494.26	1107.72	1061.83	4782.65	14250.1	13939.9	6523.96	6619.97	4545.74	12665.4	5369.88	4476.66
P08237;P08237-3	PFKM	ATP-dependent 6-phosphofructokinase, muscle type;Isoform 3 of ATP-dependent 6-phosphofructokinase, muscle type	;	;	;	TRUE	52316.8	106837	98032.8	87195.7	93081.2	59346.8	93001.9	75929	75636.6	179580	480669	485725	358187	375088	260383	407419	314028	321681
P08238	HSP90AB1	Heat shock protein HSP 90-beta				TRUE	1.38304e+06	1.1852e+06	1.10256e+06	1858142	1.72748e+06	1.23226e+06	1.92624e+06	1.769e+06	1.75162e+06	3.64953e+06	3.5339e+06	3.37451e+06	5.73763e+06	5.13111e+06	3595470	5986618	5536353	5488320
P08240	SRPRA	Signal recognition particle receptor subunit alpha				TRUE	42078.5	57588.6	52899.5	77647.3	73572.8	54584.9	101224	84320.2	78251.7	106731	147742	143157	197447	188941	162644	291193	241627	215409
P08243;P08243-2	ASNS	Asparagine synthetase [glutamine-hydrolyzing];Isoform 2 of Asparagine synthetase [glutamine-hydrolyzing]	cytosol;	;	;	TRUE	7757.82	10027.6	8575.16	41079.3	49731.9	27156.5	62082.8	46998.6	55974.6	38218.2	45472.8	55890.9	182591	216967	129696	300384	239329	268736
P08473	MME	Neprilysin				TRUE	4938.95	15357.2	14205.2	6742.83	5039.08	4557.49	4062.62	3529.67	4509.66	21199.4	58800.8	54275.3	45518.3	20078.9	17496.9	13848.5	14249	19745.8
P08559;P08559-2;P08559-3;P08559-4	PDHA1	Pyruvate dehydrogenase E1 component subunit alpha, somatic form, mitochondrial;Isoform 2 of Pyruvate dehydrogenase E1 component subunit alpha, somatic form, mitochondrial;Isoform 3 of Pyruvate dehydrogenase E1 component subunit alpha, somatic form, mitochondrial;Isoform 4 of Pyruvate dehydrogenase E1 component subunit alpha, somatic form, mitochondrial	nucleolus,mitochondrion;;;	;;;	protein binding;;;	TRUE	43472.3	23481.2	23087.1	26029.5	27536.7	20537.5	28184.8	22775.1	22029.7	82407.9	39795.2	51829.8	42377.6	70891.1	61746.2	71127.6	44857.1	58986.8
P08567	PLEK	Pleckstrin				TRUE	4269.05	2229.48	1067.33	9199.98	5614.44	1932.07	4015.48	2138.3	4533.36	21041.7	15699.8	5189.55	94758.9	25438.4	12932.1	120487	48484.4	74595.5
P08572	COL4A2	Collagen alpha-2(IV) chain				TRUE	40158.9	21436.4	20323.6	26044	28233.5	9821.78	17548.6	11535.6	18580.9	46257.7	13455.5	8203.56	18207.6	6254.53	10608.3	13538.6	9128.78	8747.45
P08574	CYC1	Cytochrome c1, heme protein, mitochondrial				TRUE	31094.3	64281.9	60337.3	47604.1	46948.4	31003.6	51682	37935.8	37268.2	59008.4	130304	89539.8	110849	108579	71518.1	83057.3	31666.8	70312.7
P08579	SNRPB2	U2 small nuclear ribonucleoprotein B''				TRUE	8413.28	7403.87	3268.36	5144.57	8885.91	2306.54	7511.25	8052.6	7352.52	52127.6	36695.8	19093.1	21298.5	19690.7	9820.97	39259.5	42931.6	32529.4
P08581	MET	Hepatocyte growth factor receptor				TRUE	77147	91509.8	82276.7	73426.1	67995.4	35968.5	63607.3	55135.8	48573.1	157858	178866	191148	158480	120523	70029.5	102623	110425	111358
P08582	MELTF	Melanotransferrin			protein binding	TRUE	135337	266092	239167	143634	100764	36372.5	44099.2	13957.2	37532.8	843503	1.8169e+06	1.85869e+06	1.01334e+06	701849	231226	261105	120016	243143
P08621;P08621-2	SNRNP70	U1 small nuclear ribonucleoprotein 70 kDa;Isoform 2 of U1 small nuclear ribonucleoprotein 70 kDa	nucleoplasm;	;	;	TRUE	89549	57613.4	55111.3	44582.6	57245.9	89210.2	83008.7	94406.8	74973.4	176218	123185	110159	106061	108128	193830	173895	243316	165690
P08651;P08651-2;P08651-3;P08651-4;P08651-5;P08651-6	NFIC	Nuclear factor 1 C-type;Isoform 1 of Nuclear factor 1 C-type;Isoform 2 of Nuclear factor 1 C-type;Isoform 3 of Nuclear factor 1 C-type;Isoform 5 of Nuclear factor 1 C-type;Isoform 6 of Nuclear factor 1 C-type	fibrillar center,nucleoplasm;;;;;	;;;;;	protein binding;;;;;	TRUE	14721.1	37850.5	36686.8	9932.18	22243.2	13019	25382.8	18360.5	12737.6	59384.2	101137	135750	32457.1	53174.1	29438	75557.6	39415.4	33303.4
P08670	VIM	Vimentin				TRUE	29327814	43268816	40467104	117110416	178336320	46889392	97928248	61270632	107095656	85947552	142232096	137491616	436230016	677968384	155553040	343252128	220436304	413810752
P08708	RPS17	Small ribosomal subunit protein eS17				TRUE	51415.6	44732.7	41838.7	37911.9	45853.9	41491.6	64058.7	52221.5	44181.2	193447	177049	152323	175818	176021	228368	249824	233631	200424
P08727	KRT19	Keratin, type I cytoskeletal 19				TRUE	56998076	88945504	85210144	103246592	126141688	54212880	82194616	67966864	57950636	128631088	234548768	227572944	290933888	355180960	138570512	220487648	184601072	160902016
P08729	KRT7	Keratin, type II cytoskeletal 7				TRUE	31276374	51190168	49048008	58449948	79783072	28323676	46882504	38114336	35072872	76171072	125011240	129416536	157037456	203371904	69713064	117176976	101854288	91439544
P08754	GNAI3	Guanine nucleotide-binding protein G(i) subunit alpha-3				TRUE	275745	439003	395314	370978	297673	147494	187192	124813	160215	612351	1.09563e+06	1.14048e+06	1.17814e+06	890495	375929	373184	351297	504796
P08758	ANXA5	Annexin A5				TRUE	115472	62870.5	64846.9	86671.7	66537.3	48401.6	89541	78163.9	85590.2	425359	247088	192914	353551	155434	210519	420564	293847	344714
P08779	KRT16	Keratin, type I cytoskeletal 16				TRUE	40278.2	66233.4	60012.9	46082.5	112232	129653	223851	154347	47095.2	274500	447407	425046	304666	851668	968891	1.62189e+06	1.1878e+06	454289
P08865	RPSA	Small ribosomal subunit protein uS2				TRUE	52119.5	37763.9	32571.9	49808.9	64975.7	38873.3	58971.8	56009	62548.5	84745	53105.4	62856.3	54133	146150	56261.4	107738	92548.8	135762
P08962;P08962-2;P08962-3	CD63	CD63 antigen;Isoform 2 of CD63 antigen;Isoform 3 of CD63 antigen	nucleoplasm,intracellular membrane-bounded organelle;;	;;	;;	TRUE	46381.8	14668.4	7034.36	6241.68	10443.7	8080.75	6112.52	7454.52	8740.44	2256.02	7278.6	2369.79	2316.72	3946.36	2895.43	1790.84	3158.36	3783.14
P09001	MRPL3	Large ribosomal subunit protein uL3m				TRUE	20729.4	12827.5	12013.6	6971.94	8464.65	6267.83	12131.6	9248.32	6345.64	51837	29192.5	28931.4	18420.5	11352.8	9906.7	35684.8	15534.8	14606
P09012	SNRPA	U1 small nuclear ribonucleoprotein A				TRUE	9924.57	5940.47	2493.26	4526.4	4074.85	3112.4	4196.85	5218.35	3366.44	33755.7	36022.5	8895.52	17062.9	13081.7	9403.38	14412.6	24382.1	12287.4
P09038;P09038-1;P09038-2;P09038-3	FGF2	Fibroblast growth factor 2;Isoform 2 of Fibroblast growth factor 2;Isoform 3 of Fibroblast growth factor 2;Isoform 4 of Fibroblast growth factor 2	;;;	;;;	protein binding;;;	TRUE	17311.5	17922.8	13142.2	25183.3	27504	18796.7	17041.7	17327.3	17009.7	45076.7	38146.5	42518.3	66274.2	44559.6	70929.4	56350	86060.2	40522.3
P09110;P09110-2	ACAA1	3-ketoacyl-CoA thiolase, peroxisomal;Isoform 2 of 3-ketoacyl-CoA thiolase, peroxisomal	peroxisome;	;	;	TRUE	12978.2	1919.24	3107.52	4113.76	2917.18	2485.96	3390.18	3802.13	4639.97	18054.3	3478.17	25758.7	7945.76	2515.56	6100.44	5807.36	11645.3	4486.74
P09211	GSTP1	Glutathione S-transferase P				TRUE	73757.2	27156.1	21959.4	33333.3	28900.8	29645.8	45615.9	37737.8	42956.4	263139	101469	119061	145434	172075	167542	233016	227187	226346
P09234	SNRPC	U1 small nuclear ribonucleoprotein C				TRUE	10781.3	6146.32	2410.37	1909.03	4551.41	2906.34	3002.54	2362.6	1804	46002.3	27804.9	11235.3	7154.74	12709	10757.2	11223.2	12766.5	17417.4
P09326	CD48	CD48 antigen				TRUE	27293.7	15378.5	8136.7	4101.21	5656.79	4366	2297.59	2532.28	2276.84	67654.8	24160.8	1605.01	12815.7	29776.4	4224.65	7260.81	2263.6	1970.33
P09382	LGALS1	Galectin-1				TRUE	2646311	1.55813e+06	1.47793e+06	714110	607400	359094	431407	266806	368049	4780936	2477340	2553757	1.17529e+06	1.11054e+06	575575	681672	464334	632930
P09429	HMGB1	High mobility group protein B1				TRUE	20963	14546.2	10771.4	4233.65	2740.62	11539.4	7499.57	5733.23	7333.52	173264	95278.3	33957.2	12797.1	7561.94	53938.7	13859.8	31614.6	20765.3
P09486	SPARC	SPARC				TRUE	13195.2	26550	15977.8	18843.9	29753.8	17024.1	10628.2	11979.8	7562.33	64341.5	88452.1	17545.7	27324.2	11839.3	19611	49449.3	24541.7	17922.2
P09493-4	TPM1	Isoform 4 of Tropomyosin alpha-1 chain				TRUE	258053	14340986	13607242	5533158	11950921	1.29054e+06	4.00718e+06	1.66993e+06	3344861	313962	24938718	23300662	9588249	22124540	2.04475e+06	6551153	3.04218e+06	5.61789e+06
P09493-5	TPM1	Isoform 5 of Tropomyosin alpha-1 chain				TRUE	8369.12	615243	643043	395644	504779	109692	279395	158372	199615	16243.4	2.31893e+06	2.36607e+06	1.20316e+06	1.64238e+06	301110	949832	608648	716219
P09493-7	TPM1	Isoform 7 of Tropomyosin alpha-1 chain				TRUE	60961.8	942571	798686	344292	642834	58390.3	217907	101499	153012	74405.2	3221877	2968747	1.12832e+06	2.77638e+06	142340	771653	313096	462889
P09496-2	CLTA	Isoform Non-brain of Clathrin light chain A				TRUE	172131	3.11721e+06	2.97729e+06	1.08527e+06	1.50822e+06	330494	640498	414645	607935	348156	12366383	11330686	3.75099e+06	4.92471e+06	770091	2.29238e+06	1.12289e+06	1.88109e+06
P09497-2	CLTB	Isoform Non-brain of Clathrin light chain B				TRUE	57141	1.09942e+06	998523	344031	473442	110977	193051	109847	206454	181725	4.30093e+06	4.06768e+06	1.49705e+06	1.9948e+06	344517	883831	385332	887429
P09525;P09525-3	ANXA4	Annexin A4;Isoform 3 of Annexin A4	;	;	;	TRUE	17535.2	36696.5	35594.4	41231.8	21386.4	19850.1	44638.4	29824	30490.8	28648.5	83869.4	100162	90498.5	26822.3	39187.4	111919	91471.1	74751.9
P09543;P09543-2	CNP	2',3'-cyclic-nucleotide 3'-phosphodiesterase;Isoform CNPI of 2',3'-cyclic-nucleotide 3'-phosphodiesterase	microtubule;	;	;	TRUE	112606	91651.3	81812.2	120462	124443	85544.1	129253	107130	108884	373533	309078	312562	441606	450557	319687	565769	443790	408189
P09601	HMOX1	Heme oxygenase 1				TRUE	1359.33	1308.24	2106.73	34010.3	36392.2	23388.7	67061.4	52025.4	48538.7	15978.8	3502.29	9304.33	113205	153464	134388	336884	205748	266260
P09619	PDGFRB	Platelet-derived growth factor receptor beta	Golgi apparatus,intracellular membrane-bounded organelle			TRUE	5639.37	7791.89	5007.68	5265.12	6825.07	4024.54	12086.9	4893.86	6347.34	78785.9	31239.8	13336.5	17903	26422.8	11503.1	94495.7	20229.8	38087.9
P09622;P09622-2	DLD	Dihydrolipoyl dehydrogenase, mitochondrial;Isoform 2 of Dihydrolipoyl dehydrogenase, mitochondrial	;	;	;	TRUE	12456.9	26332.8	20961.2	24999.6	21019.1	12815.8	25324.5	17474.2	18333.3	44092.4	99038.6	106253	92317.3	88313.7	52684.8	111297	93423.4	116885
P09651;P09651-2;P09651-3	HNRNPA1	Heterogeneous nuclear ribonucleoprotein A1;Isoform A1-A of Heterogeneous nuclear ribonucleoprotein A1;Isoform 2 of Heterogeneous nuclear ribonucleoprotein A1	nucleoplasm;;	;;	protein binding,identical protein binding;;	TRUE	154345	101737	95775.7	78495.4	76281.9	43041.3	57890.3	49345.8	36775.4	642323	432090	406329	287733	305811	173051	267785	218980	181903
P09661	SNRPA1	U2 small nuclear ribonucleoprotein A'				TRUE	8330.88	6667.16	5835.34	9117.41	9805.15	4088.91	10155.8	9000.66	7635.25	2830.99	8791.16	3639.93	4067.37	5459.3	5177.74	287.651	4577.13	5845.33
P09669	COX6C	Cytochrome c oxidase subunit 6C				TRUE	35138.1	38354.2	33843.7	32611.2	40273.3	29571.4	24230.2	22905.4	24080.5	77828.4	43281.2	55747	44167.4	76663.6	88555.9	82389	86922.6	78750.7
P09871	C1S	Complement C1s subcomponent				TRUE	13357.5	33437.6	31017.5	40108.9	42799.4	20292.7	47479.5	35495.9	35917.2	54889.6	118037	132756	181969	181336	93367.9	195465	172681	164764
P09874	PARP1	Poly [ADP-ribose] polymerase 1				TRUE	43562.8	14427.5	13807.4	13302.5	15579.1	12588.1	33338.8	23563.7	23246.4	134653	33845.8	38344.3	39195.3	30145	36132.8	101698	89398.5	77794.5
P09914;P09914-2	IFIT1	Interferon-induced protein with tetratricopeptide repeats 1;Isoform 2 of Interferon-induced protein with tetratricopeptide repeats 1	cytosol;	;	;	TRUE	6137.16	10876.6	9434.59	6223.12	10201.6	8582	13143.2	10169.3	10450.6	41250.2	20985	25669.9	14692.8	79992.8	22948.5	56121.1	42141	39046.6
P09936	UCHL1	Ubiquitin carboxyl-terminal hydrolase isozyme L1				TRUE	241838	77109.1	72960.5	137366	130983	97230.8	153132	138380	151143	970434	299456	300276	538974	545721	339118	610019	556039	639452
P09960;P09960-4	LTA4H	Leukotriene A-4 hydrolase;Isoform 4 of Leukotriene A-4 hydrolase	nucleoplasm,cytosol;	;	;	TRUE	10954.3	7381.16	6986.15	6905.15	9006.16	4680.28	8655.66	5998.4	7365.26	19088.6	9016.31	9065.83	10643	14940.9	9148.58	10598.3	8947.97	10009.3
P0C0L4;P0C0L4-2	C4A	Complement C4-A;Isoform 2 of Complement C4-A	;	;	;	TRUE	5333.65	6864.21	7015.27	10110.5	9127.75	7049.02	11671.2	9355.09	8987.52	10183.7	12897.6	14635.3	17514.7	17556.6	11635.6	12716.4	16882.4	16696.5
P0C0S5;Q71UI9	H2AZ1;H2AZ2	Histone H2A.Z;Histone H2A.V	;	;	;	TRUE	248343	60640.6	45847.2	22613	73433.7	32016.3	63979.6	55588.2	43465.1	1.63565e+06	419044	395706	324346	258428	362887	552332	337923	415027
P0C0S8;Q16777;Q6FI13;Q93077;Q96KK5;Q99878;Q9BTM1	H2AC11;H2AC20;H2AC18;H2AC6;H2AC12;H2AC14;H2AJ	Histone H2A type 1;Histone H2A type 2-C;Histone H2A type 2-A;Histone H2A type 1-C;Histone H2A type 1-H;Histone H2A type 1-J;Histone H2A.J	;;;;;;	;;;;;;	;;;;;;	TRUE	9798998	1.9598e+06	1.80387e+06	216387	1473293	141571	357638	135563	486095	25724020	3.53705e+06	3.57334e+06	297179	2483061	241608	531309	244828	1.06273e+06
P0C2W1	FBXO45	F-box/SPRY domain-containing protein 1				TRUE	6230.79	12039.2	7567.64	7076.7	9505.03	7781.56	7125.35	7264.09	3634.03	2531.4	3070.04	5149.78	9010.97	15276.9	5338.17	5999.56	9087.68	3096.18
P0C7U0	ELFN1	Protein ELFN1				TRUE	9410.71	13861.3	17153.5	11690.6	9995.94	7066.64	9293.98	9376.89	9422.29	25682.2	31096.3	22386.4	14489.2	7195.26	9213.5	15558.2	16681.7	19158.7
P0CG38	POTEI	POTE ankyrin domain family member I				TRUE	14857.4	73363.4	91292	141298	70615	51200.5	69597.1	57699.6	82220.7	56417.5	59894.9	48486.9	85338.1	35476.6	41615.5	38009	57210.4	57402.1
P0CG39	POTEJ	POTE ankyrin domain family member J				TRUE	1.01016e+06	6.90417e+06	5.75727e+06	8615443	6.94376e+06	3.78735e+06	4.67143e+06	4.09586e+06	4.91652e+06	7279.32	47474.7	50043.1	28074.8	80863.7	18355.8	52710.4	21135.4	39579.6
P0DI81;P0DI81-3;P0DI82	TRAPPC2;TRAPPC2;TRAPPC2B	Trafficking protein particle complex subunit 2;Isoform 3 of Trafficking protein particle complex subunit 2;Trafficking protein particle complex subunit 2B	nucleoplasm,endoplasmic reticulum,intracellular membrane-bounded organelle;;	;;	protein binding;;	TRUE	8432.74	12025.4	8890.6	11166.6	10911.3	8144.48	17385.2	9390.91	9754.24	7061.29	22902.6	11749.3	21905.5	12828.8	15507.2	22047.6	13980.5	14891.8
P0DI83	RAB34	Ras-related protein Rab-34, isoform NARR	nucleolus			TRUE	18049.6	14227.1	13315.2	10396.4	11743	5374.3	6084.55	3288.21	6624.72	55383.4	15213.5	31472.6	36404.6	24343.5	11790.6	39965	7172.02	13540.9
P0DJI8	SAA1	Serum amyloid A-1 protein				TRUE	12719.9	21915	21682.9	15819.8	8518.08	7621.05	9381.25	8117.37	8788.76	29672.3	31691.2	40483	19405.7	9383.98	10742.1	21330	8351.17	20952.6
P0DMM9;P0DMM9-3;P0DMN0	SULT1A3;SULT1A3;SULT1A4	Sulfotransferase 1A3;Isoform 3 of Sulfotransferase 1A3;Sulfotransferase 1A4	;;	;;	;;	TRUE	23159	14103.5	13307	19576.3	24998.6	12202.1	26562.9	21481.5	21106.1	164574	101251	93285.2	145228	188578	100356	183442	195095	188706
P0DMV8;P0DMV9	HSPA1A;HSPA1B	Heat shock 70 kDa protein 1A;Heat shock 70 kDa protein 1B	;	;	;	TRUE	2.12762e+06	2.93458e+06	2817055	3.3707e+06	4.024e+06	2.02754e+06	3.12477e+06	2.52789e+06	2.50909e+06	4.52745e+06	6824612	7.05018e+06	8657698	10005609	5240344	7.19704e+06	6.45015e+06	6282491
P0DP23;P0DP24;P0DP25	CALM1;CALM2;CALM3	Calmodulin-1;Calmodulin-2;Calmodulin-3	;;	;;	;;	TRUE	489648	20151498	19534908	13725189	5607319	562561	941174	497394	1.16935e+06	2164541	73780512	68200720	52451952	20318904	2.49256e+06	3.33086e+06	2.12562e+06	4.64184e+06
P0DPB6	POLR1D	DNA-directed RNA polymerases I and III subunit RPAC2				TRUE	7461.58	8085.62	7295.63	10773.3	12384.2	9560.91	14298	12966.4	11825.4	15325.4	16129.9	37311.4	59505.1	62518.4	32641.4	90709.7	43947.3	38677.7
P10070-2	GLI2	Isoform 2 of Zinc finger protein GLI2				TRUE	2566.34	4746.07	3627.07	3021.51	4058.7	2638	2556.97	2500.64	3904.49	20306.8	34335.6	28008.4	23209.6	37071.5	25302.6	56780.4	21457.3	44204.1
P10155	RO60	RNA-binding protein RO60	nucleoplasm,cytosol,nuclear body			TRUE	11294.4	27110.1	27492.8	23975.2	19873.2	10168	28620.1	14254.6	14942	17711.4	68538.4	54175.4	46081.9	24813.9	35353.6	44520.8	34231.7	30658.9
P10301	RRAS	Ras-related protein R-Ras				TRUE	12822.6	11672.7	14190.5	15484.4	12108.3	6826.71	17823.2	11785.8	9603	77492.4	66439	99886.5	113644	87730.1	84097.3	146232	112732	112810
P10321	HLA-C	HLA class I histocompatibility antigen, C alpha chain				TRUE	42667	52787.8	45744.2	41004.8	32702.5	24655.7	46544.5	32316.7	31468.8	178946	197466	153027	175691	159628	106853	191316	134866	133473
P10398	ARAF	Serine/threonine-protein kinase A-Raf				TRUE	3481.33	8358.94	5669.76	2914.59	3846.23	3513.95	4475.65	3798.31	3832.34	15409.1	14847	26011	8721	12905.7	11470.3	9924.42	12047.9	8314.13
P10412	H1-4	Histone H1.4				TRUE	229385	75082.1	68022.9	30572.3	61249.4	22543.8	27415.7	18616.9	54388.9	1.08189e+06	248925	294983	53602.9	229626	21360.3	58957.8	8174.28	144096
P10515	DLAT	Dihydrolipoyllysine-residue acetyltransferase component of pyruvate dehydrogenase complex, mitochondrial				TRUE	46562.8	22407.6	22387	24407.8	18901.9	14966.6	34011.3	15086	15692	60065.6	35138.9	16187.7	42130.4	46294.1	31748.4	44363.7	30162.3	28174.6
P10586;P10586-2	PTPRF	Receptor-type tyrosine-protein phosphatase F;Isoform 2 of Receptor-type tyrosine-protein phosphatase F	;	;	;	TRUE	110565	166325	153961	128542	121380	83272.8	123836	98587.2	95742.9	415600	639577	625783	431867	484879	290440	505851	372608	387699
P10599	TXN	Thioredoxin	nucleoplasm,cytosol			TRUE	69582.1	70889.2	65434.9	78860.4	89795.9	91349.5	97641.8	108095	87255.2	374140	359253	285897	477755	293968	345446	484347	1.10728e+06	666650
P10606	COX5B	Cytochrome c oxidase subunit 5B, mitochondrial				TRUE	16134.8	9047.13	7305.3	3932.95	7234.05	6377.54	3359.59	6846.92	7070.14	75222	27936.1	29113.2	21316.7	24085.9	24449.4	25714.5	26257.2	36783.3
P10619;P10619-2	CTSA	Lysosomal protective protein;Isoform 2 of Lysosomal protective protein	intracellular membrane-bounded organelle;	;	;	TRUE	9516.19	14080	12553.5	20037.7	37433.1	9902.36	22047.8	12132.1	41374.3	76991	97368.1	78131.2	110529	323827	41536.4	133488	67572.2	245757
P10644	PRKAR1A	cAMP-dependent protein kinase type I-alpha regulatory subunit				TRUE	43156.1	19758.1	14042.4	21030.4	25861.7	18725.8	31692.8	24114.6	24689.2	125981	41622.5	44528.6	46837.7	61703.1	39197.7	84235.4	56997.1	62897.1
P10768	ESD	S-formylglutathione hydrolase				TRUE	12408.3	11400.7	10189.2	14609.2	10658.7	10165.2	7107.96	13696.3	12721.2	18861.9	2733.74	4971.28	4716.88	8519.56	23560.6	3835.41	6259.99	29565.4
P10809	HSPD1	60 kDa heat shock protein, mitochondrial	mitochondrion			TRUE	244903	217949	196750	244653	251050	154031	244498	207133	227096	596829	555893	569081	638092	651316	422687	683141	630501	633173
P10909;P10909-2;P10909-4;P10909-5;P10909-6	CLU	Clusterin;Isoform 2 of Clusterin;Isoform 4 of Clusterin;Isoform 5 of Clusterin;Isoform 6 of Clusterin	extracellular region,cytosol,perinuclear region of cytoplasm,macromolecular complex;;;;	positive regulation of apoptotic process,intrinsic apoptotic signaling pathway,positive regulation of intrinsic apoptotic signaling pathway;;;;	protein binding,protein heterodimerization activity;;;;	TRUE	35813	33209.4	31289.2	76490.6	60287.3	42819.2	55332.7	48866.2	48571.3	158576	191784	159926	398712	372473	201278	332487	284607	359359
P11021	HSPA5	Endoplasmic reticulum chaperone BiP				TRUE	765381	1.44116e+06	1302509	1.50174e+06	1.64336e+06	905567	1.36406e+06	1.22556e+06	1.1613e+06	1.69128e+06	3.72626e+06	3.72512e+06	4.12962e+06	4493281	2.41584e+06	3.53396e+06	3.43939e+06	3185869
P11047	LAMC1	Laminin subunit gamma-1				TRUE	28463	27301.8	27142.6	28628.5	27890.7	18716.1	32874.6	26768.4	23841.1	61455.4	29165.2	41810.7	36166.7	42870.1	25883.8	55157.4	41938.7	35582.6
P11142	HSPA8	Heat shock cognate 71 kDa protein			protein binding	TRUE	2.58219e+06	4199292	3930692	3.90813e+06	4705007	2.4253e+06	3052575	2.63735e+06	2574026	5290897	9491605	9301497	9184938	10463140	5134019	6678397	6425846	5.73586e+06
P11166	SLC2A1	Solute carrier family 2, facilitated glucose transporter member 1				TRUE	22963.6	67858.2	62952.7	43624	37797.2	16503.3	71397.8	35259.4	36660.7	52609.1	142446	167473	58733.6	107749	74902.9	233283	100822	100697
P11169	SLC2A3	Solute carrier family 2, facilitated glucose transporter member 3				TRUE	5686.45	19044	19207.2	9550.94	8277.21	3430.13	9978.97	5824.56	7486.23	8651.74	23247	30243	14434.8	14190	7788.83	17461.7	33074.6	8138.63
P11171;P11171-2;P11171-3;P11171-4	EPB41	Protein 4.1;Isoform 2 of Protein 4.1;Isoform 3 of Protein 4.1;Isoform 4 of Protein 4.1	cytosol,plasma membrane,nuclear body,cell junction,intercellular bridge,mitotic spindle;;;	;;;	protein binding;;;	TRUE	9769.47	4270.91	4187.26	4106.34	3695.38	4448.41	6722.07	5182.92	4991.52	21757.6	8873.83	17462.7	15363.7	7478.47	14678.2	21817.1	11392.3	15412.2
P11172	UMPS	Uridine 5'-monophosphate synthase			identical protein binding	TRUE	16130.3	17858.7	14215.1	15667.6	18648.5	12760.9	21761.9	11298.3	15601.6	40857	55433.6	39159.4	39014	33715	46316.8	50919.3	71851.2	47225.5
P11177;P11177-2	PDHB	Pyruvate dehydrogenase E1 component subunit beta, mitochondrial;Isoform 2 of Pyruvate dehydrogenase E1 component subunit beta, mitochondrial	nucleoplasm,mitochondrion;	;	protein binding;	TRUE	120224	199949	184150	151135	169099	83055.2	162651	109796	122014	301173	514009	514331	405026	492828	266202	436202	371858	351916
P11182	DBT	Lipoamide acyltransferase component of branched-chain alpha-keto acid dehydrogenase complex, mitochondrial				TRUE	11839.8	8535.19	9262.63	6931.54	10570.9	6593.25	12064.9	8474.42	9423.66	17672.7	12573	6963.6	8888.38	4350.68	4734.45	14117.4	6115.63	11752.5
P11216	PYGB	Glycogen phosphorylase, brain form				TRUE	80412.2	60640.9	56529.7	72273.6	95595.2	49814.1	86397.4	65031.6	67610.8	272633	175030	157943	167138	230585	122455	244841	227623	211039
P11234;P11234-2;P11234-3	RALB	Ras-related protein Ral-B;Isoform 2 of Ras-related protein Ral-B;Isoform 3 of Ras-related protein Ral-B	;;	;;	;;	TRUE	60340.9	45876.4	40415.8	61033	53933.4	25815.1	69430	51432.7	59063.2	93003.9	55997.3	67928.6	117566	100309	66614	126386	100964	122377
P11274;P11274-2	BCR	Breakpoint cluster region protein;Isoform 2 of Breakpoint cluster region protein	;	;	protein binding;	TRUE	6944.11	7083.68	6257.7	7847.13	7421.05	4313.98	9812.18	7238.83	8387.38	15887.1	15105.7	10531.8	16145.9	17101.3	12312.5	25312.1	18293.2	18280.9
P11279;P11279-2	LAMP1	Lysosome-associated membrane glycoprotein 1;Isoform 2 of Lysosome-associated membrane glycoprotein 1	;	;	;	TRUE	24934.9	33359.5	24611.2	20364.7	34445.4	24434.9	26600.5	13445	24572.5	94276.9	93642.8	104181	50834.5	50650.3	72772.7	74671.5	54342.4	92014.2
P11310;P11310-2	ACADM	Medium-chain specific acyl-CoA dehydrogenase, mitochondrial;Isoform 2 of Medium-chain specific acyl-CoA dehydrogenase, mitochondrial	mitochondrion;	;	identical protein binding;	TRUE	49981.3	62829.1	59757.6	56759.8	66048.2	50523.8	70188.1	64012.1	58689.1	93162.7	85446.1	70254.5	108514	79929.8	83004.9	106897	106478	77682.3
P11387	TOP1	DNA topoisomerase 1				TRUE	15227.1	7076.86	7425.89	6965.4	7267.61	7569.81	6906.58	6281.8	5646.07	154085	60198.1	52282.9	62079.9	72950.9	57571.4	62488.9	56141.3	46633.6
P11388;P11388-2;P11388-3;P11388-4	TOP2A	DNA topoisomerase 2-alpha;Isoform 2 of DNA topoisomerase 2-alpha;Isoform 3 of DNA topoisomerase 2-alpha;Isoform 4 of DNA topoisomerase 2-alpha	nucleoplasm,nucleolus;;;	;;;	;;;	TRUE	193775	25360.9	20389.3	45159.5	47707.7	43004.8	123394	88641.8	82353.4	302654	40504	33242.9	59171	66148.9	51237.3	164024	154155	120886
P11413;P11413-2;P11413-3	G6PD	Glucose-6-phosphate 1-dehydrogenase;Isoform Long of Glucose-6-phosphate 1-dehydrogenase;Isoform 3 of Glucose-6-phosphate 1-dehydrogenase	cytosol,centriolar satellite,intracellular membrane-bounded organelle;;	;;	;;	TRUE	59995.5	38868.1	37443.3	69962.8	81348.2	48704.8	97113.3	67684.5	80458.1	100260	58635.7	73879	138960	155644	79083.9	185886	143835	164842
P11441	UBL4A	Ubiquitin-like protein 4A				TRUE	16379.2	21469.1	14256.3	13418	5074.89	4683.71	13656.5	10986.5	11092.2	32149.1	33160.6	61931.9	15451	16184.4	15647.9	20927.9	34591	6895.06
P11498	PC	Pyruvate carboxylase, mitochondrial	mitochondrion			TRUE	17034.6	27519.3	25059.8	28336.1	32653	16330.3	30121.7	24695.1	21208.4	24540.2	37616.9	37400.9	32332.7	52266.2	26951.2	47941.6	47250.7	29344
P11532;P11532-11;P11532-4	DMD	Dystrophin;Isoform 3 of Dystrophin;Isoform 2 of Dystrophin	actin cytoskeleton,nucleus,plasma membrane,membrane raft,dystrophin-associated glycoprotein complex;;	positive regulation of neuron projection development,motile cilium assembly,positive regulation of neuron differentiation,regulation of cellular response to growth factor stimulus;;	protein binding;;	TRUE	1822.6	1945.49	1596.02	4057.8	3757.99	1254.46	1799.98	1138.41	2017.01	6222.09	6589.35	4020.59	6883.88	14434.1	2952.61	7504.38	5167.11	10830.8
P11586	MTHFD1	C-1-tetrahydrofolate synthase, cytoplasmic				TRUE	146317	221365	199078	192987	210776	155900	214315	169058	189870	415945	581250	618813	544604	577838	437722	625889	521762	566110
P11717	IGF2R	Cation-independent mannose-6-phosphate receptor				TRUE	5480.55	9341.17	5631.79	6738.53	6994	3729.46	15675.6	10689.7	10596	14453.2	19905.4	13418.3	20138.9	24009.1	13431.1	31511.3	11886.2	18873
P11766	ADH5	Alcohol dehydrogenase class-3				TRUE	61656	24966.1	24749.9	29997.2	37120.3	22674.5	36233	32115.5	36456.3	142742	43068.5	44143	67495.7	57285.4	45895.7	67839.8	64437.3	69608.7
P11801	PSKH1	Serine/threonine-protein kinase H1				TRUE	1377.98	1025.93	1503.56	1471.26	713.612	1732.72	972.698	431.107	1876.8	5504.06	2958.52	5487.73	12647.7	1583.37	7119.45	1451.5	4277.97	9231.19
P11802	CDK4	Cyclin-dependent kinase 4	nucleoplasm,nucleolus,cytosol,nuclear membrane			TRUE	4812.25	9076.62	8769.38	6322.62	7505.76	5360.12	7539.43	4718.72	5458.76	27431	33013.9	29288.5	21976.3	24037.2	16418.5	32582	29664.4	33956.9
P11908;P11908-2	PRPS2	Ribose-phosphate pyrophosphokinase 2;Isoform 2 of Ribose-phosphate pyrophosphokinase 2	;	;	protein binding;	TRUE	9932.86	9879.89	6140.07	9946.49	7274.46	6870.11	11916.4	8596.3	7722.79	26359.7	49762.6	37704.4	54000.6	54704.1	23023.5	28368.8	37627.5	32057.7
P11940	PABPC1	Polyadenylate-binding protein 1	cytosol		protein binding	TRUE	233080	83067.2	77432.6	90077	119121	72137.9	140827	120985	94198.2	825812	305074	295434	313087	411914	232815	475578	489571	381342
P12004	PCNA	Proliferating cell nuclear antigen				TRUE	92378.2	235463	219637	177192	214653	145354	206368	156097	171890	96317.5	290975	284322	230369	247638	155000	249883	194729	224768
P12081	HARS1	Histidine--tRNA ligase, cytoplasmic	cytosol			TRUE	34587.7	8786.45	13072.7	12434.2	19665.2	7810.57	28455.5	9059.47	9596.21	14947	6887.63	9974.27	10434.6	10174.7	7628.79	23428.6	14751.4	9775.07
P12109	COL6A1	Collagen alpha-1(VI) chain				TRUE	7822.23	7946.47	7047.15	5803.46	4719.59	5716.02	6974.75	6365.23	6653.02	25772.7	20326.8	9767.8	28645.7	6799.36	16376.2	24212.7	11593.2	20585.4
P12235	SLC25A4	ADP/ATP translocase 1				TRUE	439271	952655	867428	902042	940507	720295	1.08403e+06	947869	823643	1.63405e+06	3.36247e+06	3.07469e+06	3.29705e+06	2.8137e+06	2.15061e+06	4085374	3.11846e+06	3.135e+06
P12236	SLC25A6	ADP/ATP translocase 3				TRUE	181494	399709	382807	421118	469977	380426	449419	423805	380716	772378	1750553	1710995	1952365	2.09344e+06	1.12145e+06	1.9115e+06	1.75772e+06	1.61123e+06
P12259	F5	Coagulation factor V				TRUE	10089.4	3298.54	2600.47	8516.55	11371.7	5561.22	11345.7	3387.77	7411.67	51029.6	12809.7	12115.4	33188.4	15833.7	24447.9	50404.6	14299	28154.3
P12268	IMPDH2	Inosine-5'-monophosphate dehydrogenase 2				TRUE	168758	96201.1	79753.2	134863	148350	92865.4	172672	145588	151522	414475	207805	189015	308820	347296	192509	404171	348315	340679
P12273	PIP	Prolactin-inducible protein				TRUE	3286.69	4913.27	4406.66	2096.2	6073.9	3442.14	5390.85	1830.47	11823.7	12174.8	10449.3	7966.72	8692.12	13822	12472.4	22621.5	8029.26	25338.1
P12429	ANXA3	Annexin A3				TRUE	54665.5	103211	95142.2	101976	61271.1	70013.7	122102	106200	99285.7	135978	262938	248032	256224	113906	171926	279573	254859	259841
P12694	BCKDHA	2-oxoisovalerate dehydrogenase subunit alpha, mitochondrial			protein binding	TRUE	16572.5	26573	24351.3	24430.5	26655.3	14616.5	26445.1	20653.9	20835.2	50494.1	114436	129855	97840.3	102726	59289.4	81004.8	147005	87773.6
P12814;P12814-3	ACTN1	Alpha-actinin-1;Isoform 3 of Alpha-actinin-1	;	;	;	TRUE	98148.6	92958.3	85059.6	222844	197834	100995	197732	145076	162265	397935	416871	397774	991950	798834	429254	795714	623623	732368
P12931;P12931-2;P12931-3	SRC	Proto-oncogene tyrosine-protein kinase Src;Isoform 2 of Proto-oncogene tyrosine-protein kinase Src;Isoform 3 of Proto-oncogene tyrosine-protein kinase Src	nucleoplasm,cytosol,plasma membrane,cell junction;;	;;	;;	TRUE	10275.5	4533.29	3210.48	3024.8	4060.46	3673.69	5199.98	3222.06	5238.9	19972.6	9394.86	6432.33	6787.64	9805.3	7776.38	14283.1	8334.44	14952
P12955;P12955-3	PEPD	Xaa-Pro dipeptidase;Isoform 3 of Xaa-Pro dipeptidase	;	;	;	TRUE	7729.39	2524.08	4387.17	4686.63	6351.96	3043.2	3330.42	3678.42	3454.37	44624.8	6967.94	11364.8	17336.8	13993.5	8789.45	26209.4	9708.69	14307.1
P12956	XRCC6	X-ray repair cross-complementing protein 6	nucleoplasm			TRUE	32998.2	214012	194881	37182.3	45629	22637.3	45559.1	38019.8	33507.8	138841	1.15298e+06	1.13255e+06	217100	253651	89959.4	236445	199871	209695
P13010	XRCC5	X-ray repair cross-complementing protein 5				TRUE	60462.6	360070	335449	87749.4	96236.8	61863.2	116140	93303.4	86708.4	146656	1.01347e+06	963948	253591	259209	155519	310210	271463	239990
P13073	COX4I1	Cytochrome c oxidase subunit 4 isoform 1, mitochondrial				TRUE	10469.5	8149.41	7666.59	5325.66	4891	4050.73	6236.03	4746.56	11210.9	795700	216707	282252	164066	96386.2	128687	64224.8	167229	324128
P13196	ALAS1	5-aminolevulinate synthase, non-specific, mitochondrial	nucleoplasm,mitochondrion,cytosol			TRUE	3278.48	4091.1	3330.87	25307	37012.6	16775.7	28055.7	17339.5	25397.8	21252.5	10768.7	5949.53	53930.7	89365.3	38480.6	38876.6	29598.3	93521.8
P13473;P13473-2;P13473-3	LAMP2	Lysosome-associated membrane glycoprotein 2;Isoform LAMP-2B of Lysosome-associated membrane glycoprotein 2;Isoform LAMP-2C of Lysosome-associated membrane glycoprotein 2	lysosomal membrane,trans-Golgi network,intracellular membrane-bounded organelle,perinuclear region of cytoplasm,chaperone-mediated autophagy translocation complex;;	protein catabolic process,negative regulation of protein complex assembly,chaperone-mediated autophagy,negative regulation of NLRP3 inflammasome complex assembly;;	protein binding,signaling adaptor activity;;	TRUE	8200.96	11116.8	7927.68	13315.8	16988.8	4944.65	4933.47	3804.37	4225.55	20765.7	102459	19154.2	9883.88	39104.1	9688.59	10173.9	9857.4	5112.49
P13489	RNH1	Ribonuclease inhibitor				TRUE	171190	102429	94842.1	130998	185474	124857	167584	176674	158415	319139	193966	182515	241975	334134	208911	309556	319571	317701
P13497	BMP1	Bone morphogenetic protein 1			protein binding	TRUE	21126	36184.7	31925.4	36537.1	54504.6	45409	73335.8	65615.2	60830.5	53354.6	75652	96017.6	68211.4	127435	86542.5	155135	147356	141652
P13612	ITGA4	Integrin alpha-4				TRUE	45368.5	14961.1	14449.8	86717.9	97388.8	12450	68945.9	104703	11830	162334	38372.7	34583.5	148944	30823.5	27040.9	137461	208939	28767.7
P13639	EEF2	Elongation factor 2				TRUE	600032	265541	252607	400875	437259	280962	474220	416926	410235	1.07634e+06	457949	447532	753906	735514	469399	868723	748137	781463
P13645	KRT10	Keratin, type I cytoskeletal 10				TRUE	8090127	9736756	9313114	3.56174e+06	7.05898e+06	7.83776e+06	8711971	5475225	6.80822e+06	22641650	28371526	27911648	10440290	20978894	24913784	30110708	17289074	23240304
P13646	KRT13	Keratin, type I cytoskeletal 13	intermediate filament cytoskeleton,extracellular exosome			TRUE	17296344	23565302	22377730	16150173	25853560	19554832	27823316	19372094	15457716	74333448	94475656	87240704	69353624	101506312	91378328	121560176	106507128	79933736
P13647	KRT5	Keratin, type II cytoskeletal 5				TRUE	3.06663e+06	1.69651e+06	1.5839e+06	1310715	5049836	1165990	2.21244e+06	1.59822e+06	1.84853e+06	7036840	3.90704e+06	3.73782e+06	3050593	11680062	2855375	5398458	3.78668e+06	4439990
P13667	PDIA4	Protein disulfide-isomerase A4				TRUE	112091	64051.9	59310	127801	87262.2	80472.4	190253	162947	144969	114526	61784	58956.1	130553	92726.1	77228.6	212351	193670	173676
P13674	P4HA1	Prolyl 4-hydroxylase subunit alpha-1	mitochondrion,endoplasmic reticulum,intracellular membrane-bounded organelle			TRUE	40561.6	86360.5	77744.3	43566.3	44752.1	29851.3	37261.9	31171.7	28698.3	162192	267047	262971	138297	135104	110185	118177	104586	105454
P13674-2	P4HA1	Isoform 2 of Prolyl 4-hydroxylase subunit alpha-1				TRUE	9076.16	18933.6	18169.7	16429.1	11417.2	11730.3	10384.3	1905.05	14381	24431.1	34617	57859.2	8581.14	17938.6	7022.92	23511.2	6983.55	11893.8
P13693	TPT1	Translationally-controlled tumor protein	cytosol			TRUE	27095.7	10255.3	7318.4	8081.37	11775.2	6811.27	18344.4	10780.6	10678.1	165776	46460.2	45891.7	65652.8	72313.1	8064.23	105640	62022.5	90900.4
P13747	HLA-E	HLA class I histocompatibility antigen, alpha chain E				TRUE	8901.36	10542	9200.31	12836.9	14627.2	9794.18	14161.2	14865.7	13586.2	38320.5	59432.8	35828	42221.6	82696.3	50478.9	65632.6	81940.4	78383.1
P13797	PLS3	Plastin-3	cytosol,plasma membrane			TRUE	162310	98799.4	88743.1	141093	145236	95543.3	135027	126552	130015	368498	227102	226470	335841	353462	195132	312814	287792	339900
P13798	APEH	Acylamino-acid-releasing enzyme				TRUE	11296.3	13127	10840.8	6269.37	8419.51	8566.86	10755	7924.85	9608.02	19192.9	26348.9	30767.9	28184.7	20158.1	23579.3	37833.4	11571.2	12559.9
P13804	ETFA	Electron transfer flavoprotein subunit alpha, mitochondrial	mitochondrion			TRUE	106659	91519.1	80594.7	80057.3	87838.1	60926.7	79077.3	56620.7	66231.1	452302	400023	397848	324810	322844	281804	353679	286875	309430
P13807;P13807-2	GYS1	Glycogen [starch] synthase, muscle;Isoform 2 of Glycogen [starch] synthase, muscle	;	;	;	TRUE	15928.5	11295.8	7923.47	16107.6	19471.7	11083.5	29837.8	17881.5	17982.6	41979.4	19322.4	26485.7	27133.3	35982	34760	51933.9	49471.3	47532.5
P13861;P13861-2	PRKAR2A	cAMP-dependent protein kinase type II-alpha regulatory subunit;Isoform 2 of cAMP-dependent protein kinase type II-alpha regulatory subunit	;	;	protein binding;	TRUE	6947	5670.62	4455.33	4575.36	7062.35	4590.27	5862.71	5948.93	5751.11	58864.9	21908.9	25922.3	17390.7	77880.3	38242.1	24519.2	61175.8	41538.5
P13928	ANXA8	Annexin A8				TRUE	106592	75110.9	67556.5	81989.7	60909.5	57336.2	94205	81859.1	85425.9	618808	387427	395095	443431	291522	225641	413897	424066	426418
P13984	GTF2F2	General transcription factor IIF subunit 2				TRUE	25149.2	17437	11903.2	19051.5	21525.7	26108.1	20507.9	20411	20099.7	34476.9	20397.3	24604.6	29810.5	18404.6	27895	41439.9	32128.7	34439.4
P13987;P13987-2	CD59	CD59 glycoprotein;Isoform 2 of CD59 glycoprotein	;	;	;	TRUE	153971	362555	312235	209750	162016	40760.6	50625.4	22113.4	44215.9	855446	3.70502e+06	3.41989e+06	1.89001e+06	1.47288e+06	140902	491902	125386	135008
P13995;P13995-2	MTHFD2	Bifunctional methylenetetrahydrofolate dehydrogenase/cyclohydrolase, mitochondrial;Isoform 2 of Bifunctional methylenetetrahydrofolate dehydrogenase/cyclohydrolase, mitochondrial	mitochondrion;	;	;	TRUE	2311.42	13514.8	6942.91	12043.2	10988.6	2415.39	6142.06	2153.8	3981.06	20658.6	389539	276367	36260.3	113273	19830.2	119494	13797.7	41684
P14060	HSD3B1	3 beta-hydroxysteroid dehydrogenase/Delta 5-->4-isomerase type 1				TRUE	915396	1.81031e+06	1.76886e+06	1.57754e+06	1.67684e+06	1.15874e+06	1.8095e+06	1.32622e+06	1.29538e+06	3.49758e+06	7.78953e+06	7904349	7192265	7.48094e+06	5269003	7286017	6.11388e+06	5883059
P14174	MIF	Macrophage migration inhibitory factor				TRUE	54034.4	13784.3	18861.8	17979.9	19396.9	18824.3	27646.1	20366.7	23151	823411	86395.7	145544	91440.9	81193.4	62735.7	125988	128831	103398
P14314;P14314-2	PRKCSH	Glucosidase 2 subunit beta;Isoform 2 of Glucosidase 2 subunit beta	endoplasmic reticulum;	;	;	TRUE	29662	23490.9	25281.9	24422.4	21754.5	11370.6	17900.9	8552.34	13815.8	78739.4	97220.2	82323	82081.9	74245.9	33674.6	81792.6	36478.9	60317.9
P14324;P14324-2	FDPS	Farnesyl pyrophosphate synthase;Isoform 2 of Farnesyl pyrophosphate synthase	nucleoplasm,cytosol;	;	;	TRUE	19550.1	37635.8	30610.2	39262	29455	26181	55487.2	46523.8	38941.8	32854.9	106293	85885.4	49697.6	64133.7	44213.3	116102	106245	108697
P14373	TRIM27	Zinc finger protein RFP	fibrillar center,nucleoplasm,nucleolus			TRUE	37499.8	67494	62245.7	31082.6	45759.1	17433.1	27682.8	19838.1	29035	100974	203898	216800	106329	146049	44962.7	81434.8	61573.3	96393.6
P14406	COX7A2	Cytochrome c oxidase subunit 7A2, mitochondrial				TRUE	156352	270678	257217	293310	313937	253126	328693	280626	284397	261038	271730	326092	565376	625913	379343	517249	447362	497645
P14550	AKR1A1	Aldo-keto reductase family 1 member A1				TRUE	11753.2	2994.47	2040.48	4258.72	4062.45	1696.93	4968.62	3895.45	5035.62	80456.4	16622.5	28811.1	27507.8	25773.9	11660.2	33779.5	16216.3	39193.1
P14618	PKM	Pyruvate kinase PKM	nucleus,cytoplasm,cytosol	glycolytic process,chromatin remodeling,positive regulation of transcription from RNA polymerase II promoter	histone kinase activity (H3-T11 specific),transcription coactivator activity,protein tyrosine kinase activity,pyruvate kinase activity,protein binding,protein homodimerization activity	TRUE	1.33878e+06	1.45842e+06	1.35337e+06	2.05243e+06	2.3026e+06	1667610	2638584	2.01459e+06	2.23704e+06	1.54047e+06	1.4607e+06	1.54007e+06	2382077	2.45956e+06	1.69805e+06	2.86819e+06	2.40547e+06	2470966
P14618-2	PKM	Isoform M1 of Pyruvate kinase PKM				TRUE	10501.1	6109.46	5206.29	31053.6	41103.5	4959.5	4541.34	15563.5	17629.2	28781.1	15138.3	7675.01	9813.02	12652.8	7251.94	5974.01	11950.1	7095.26
P14625	HSP90B1	Endoplasmin				TRUE	273629	259828	228820	395238	287289	201618	412964	342814	306686	647714	660668	649161	1.10171e+06	744899	484892	1.09875e+06	915837	868777
P14649	MYL6B	Myosin light chain 6B				TRUE	52436.1	763725	715164	621273	625905	385329	563822	451339	565295	84593.8	1.62126e+06	1.61055e+06	1.51278e+06	1.39257e+06	692329	1223687	989544	1173506
P14678;P14678-2;P14678-3;P63162;P63162-2	SNRPB;SNRPB;SNRPB;SNRPN;SNRPN	Small nuclear ribonucleoprotein-associated proteins B and B';Isoform SM-B of Small nuclear ribonucleoprotein-associated proteins B and B';Isoform SM-B1 of Small nuclear ribonucleoprotein-associated proteins B and B';Small nuclear ribonucleoprotein-associated protein N;Isoform 2 of Small nuclear ribonucleoprotein-associated protein N	nucleoplasm;;;nucleoplasm;	;;;;	protein binding;;;;	TRUE	45429.2	20994	17596.4	19056.1	22578.9	22266.3	38676.9	38134.4	25572.1	71160.2	12248.6	8262.9	7792.12	10419	47320.8	47361.7	84065.3	42948.2
P14735	IDE	Insulin-degrading enzyme			protein binding,identical protein binding	TRUE	8317.23	2961.05	2731.16	4377.94	4871.07	2642.36	7533.1	5524.63	6162.81	27698.7	8147.23	8296.02	27401.7	7828.85	10699.3	21451.5	14078.5	20017.1
P14778	IL1R1	Interleukin-1 receptor type 1				TRUE	4935.83	6481.74	5793.65	4754.88	2674.94	983.004	5175.69	3016.12	2083.79	9125.78	6651.92	24703.2	2738.98	4563.3	2042.41	4293.1	7359.55	6825.43
P14866	HNRNPL	Heterogeneous nuclear ribonucleoprotein L	nucleoplasm		protein binding	TRUE	51831.4	24615	21890.7	34522.7	44725.3	28854.1	52015.8	42336.3	32927.5	88504	47463.4	57064.8	79393.8	89193.1	50509.8	114294	92045.6	73842.1
P14868	DARS1	Aspartate--tRNA ligase, cytoplasmic	cytosol			TRUE	85606.7	166212	152629	161789	172563	124100	199339	163975	162989	178870	347771	356881	376838	382379	278507	470948	382249	379099
P14921	ETS1	Protein C-ets-1	nucleus,nucleoplasm	transcription from RNA polymerase II promoter,regulation of apoptotic process,negative regulation of cell cycle,response to antibiotic	protein binding	TRUE	2470.34	4167.43	4153.5	5649.09	5855	2383.56	9918.45	6507.18	5449.01	17933.9	28187.7	33619.1	46928.1	43559.5	13405.6	63574.5	55021.9	49214.9
P14923	JUP	Junction plakoglobin				TRUE	245599	144189	135239	86185.8	132285	72321.9	85968.7	72543.2	72750	553909	326162	313430	199580	295395	155338	187342	189457	165433
P15085;P15086	CPA1;CPB1	Carboxypeptidase A1;Carboxypeptidase B	;	;	;	TRUE	861.939	1770.49	1161.3	773.59	1777.96	1369.14	1853.74	1152.39	1238.99	1871.32	2624.85	1375.31	499.067	232.634	1807.01	2741.94	1630.59	1764.39
P15121	AKR1B1	Aldo-keto reductase family 1 member B1				TRUE	48066.3	11053.4	15958	22298.6	15975.4	16032.3	23326.9	24696.9	24012.3	141304	28659.1	30919.8	68773.8	69026.7	29035.6	48734.1	62920.2	57033.2
P15153	RAC2	Ras-related C3 botulinum toxin substrate 2				TRUE	103185	119538	118714	132310	138731	67162.9	98117.4	86705.7	92248.3	51084.7	106828	96774.8	81005.1	159817	55140.3	90616.5	82535.4	103687
P15170-2;P15170-3	GSPT1	Isoform 2 of Eukaryotic peptide chain release factor GTP-binding subunit ERF3A;Isoform 3 of Eukaryotic peptide chain release factor GTP-binding subunit ERF3A	;	;	;	TRUE	14592.1	9022.83	6073.41	12440.2	12989.5	7133.44	16657.3	12014	15875.1	98465.7	36135.9	31466.7	104841	59106.5	32382.1	51565.5	85314.1	116617
P15260	IFNGR1	Interferon gamma receptor 1	plasma membrane			TRUE	9354.47	24347.4	23434	23417.1	23267.3	12584.9	21385.4	19478.6	16366.5	21089.8	66334.9	60964	62340.8	57598.7	41818.3	66500.1	51384.5	38288.1
P15311	EZR	Ezrin				TRUE	382223	199083	168770	254242	254564	136483	200792	163896	186902	923597	526894	470089	609305	594902	388552	537790	481667	549005
P15336;P15336-3;P15336-5;P15336-7	ATF2	Cyclic AMP-dependent transcription factor ATF-2;Isoform 3 of Cyclic AMP-dependent transcription factor ATF-2;Isoform 5 of Cyclic AMP-dependent transcription factor ATF-2;Isoform 7 of Cyclic AMP-dependent transcription factor ATF-2	nucleoplasm;;;	;;;	;;;	TRUE	2262.25	7123.39	7722.79	2477.96	6103.13	2854.84	3896.26	2949.16	3087.48	9888.87	35762.4	356958	12009	86901.5	12681.8	9364.72	16448	16582.4
P15374	UCHL3	Ubiquitin carboxyl-terminal hydrolase isozyme L3				TRUE	15496.7	3992.18	4134.74	8772.52	15310.6	4747.34	10723.5	12735.9	14897.3	57932.2	10504.3	8382.79	51664.5	66516.4	7857.4	31693.5	28561.9	24229
P15408;P15408-3	FOSL2	Fos-related antigen 2;Isoform 3 of Fos-related antigen 2	nucleoplasm;	;	;	TRUE	5139.36	15467.2	17504.4	4317.65	11563	6460.32	4374.82	5426.5	2331.67	5928.33	2667.4	4966.13	7703.39	1425.73	7674.18	3874.03	6587.93	1713.71
P15531;P15531-2	NME1	Nucleoside diphosphate kinase A;Isoform 2 of Nucleoside diphosphate kinase A	cytosol;	;	;	TRUE	8812.11	9429.62	10001.2	6166.65	2645.58	6426.51	6718.7	4674.32	6208.5	55369.6	6173.12	14365.4	6588.03	2581.56	7518.41	14278	3269.99	45090.1
P15559	NQO1	NAD(P)H dehydrogenase [quinone] 1	cytosol			TRUE	81876.5	40089.7	36711.9	84109.4	99543.4	73385.4	108885	86264.3	89180.7	269982	116553	120058	308113	335152	204033	377052	292255	313764
P15586;P15586-2	GNS	N-acetylglucosamine-6-sulfatase;Isoform 2 of N-acetylglucosamine-6-sulfatase	;	;	;	TRUE	5698.56	4878.51	5756.92	2910.07	3910.98	3806.86	2661.68	3396.25	2064.51	3165.08	3332.43	9998.62	2453.27	6498.73	3014.91	3485.16	11801.8	2962.71
P15735;P15735-2	PHKG2	Phosphorylase b kinase gamma catalytic chain, liver/testis isoform;Isoform 2 of Phosphorylase b kinase gamma catalytic chain, liver/testis isoform	cytosol;	;	;	TRUE	1387.82	3084.08	2445.5	4361.87	8095.33	3969.27	8670.46	2546.04	4266.18	4194.98	11154.7	7725.88	16741.3	35127.1	6895.8	13818.5	12883.3	18303.6
P15880	RPS2	Small ribosomal subunit protein uS5				TRUE	987338	1.0072e+06	943192	1.01422e+06	1.17577e+06	1.21148e+06	1.81833e+06	1.57697e+06	1.34175e+06	3.05999e+06	3.44332e+06	3341639	3951856	4484948	4327328	7144491	6408144	5.41007e+06
P15924	DSP	Desmoplakin				TRUE	409722	278262	261113	175582	375797	220492	334842	301694	276978	889412	570640	565218	383610	798991	477614	732161	670894	627140
P15927;P15927-2;P15927-3	RPA2	Replication protein A 32 kDa subunit;Isoform 2 of Replication protein A 32 kDa subunit;Isoform 3 of Replication protein A 32 kDa subunit	nucleoplasm,nuclear body;;	;;	;;	TRUE	12444.4	10061.8	9738.96	2266.07	5589.91	1268.86	6370.33	3882.17	5483.48	15809.6	157121	248660	131050	164235	2879.96	214141	5241.43	173938
P15941;P15941-11;P15941-15;P15941-17;P15941-2;P15941-3;P15941-4;P15941-6;P15941-7;P15941-8	MUC1	Mucin-1;Isoform Y-LSP of Mucin-1;Isoform T10 of Mucin-1;Isoform J13 of Mucin-1;Isoform 2 of Mucin-1;Isoform 3 of Mucin-1;Isoform 4 of Mucin-1;Isoform 6 of Mucin-1;Isoform Y of Mucin-1;Isoform 8 of Mucin-1	plasma membrane;;;;;;;;;	;;;;;;;;;	protein binding;;;;;;;;;	TRUE	98007.9	85520	72834.2	21582	19114.6	5029.64	6253.15	3891.44	6661.97	421138	403442	444816	116928	146553	21906.4	39889	14577.7	29420
P16070;P16070-10;P16070-11;P16070-16;P16070-17;P16070-3;P16070-4;P16070-5;P16070-6;P16070-7	CD44	CD44 antigen;Isoform 10 of CD44 antigen;Isoform 11 of CD44 antigen;Isoform 16 of CD44 antigen;Isoform 17 of CD44 antigen;Isoform 3 of CD44 antigen;Isoform 4 of CD44 antigen;Isoform 5 of CD44 antigen;Isoform 6 of CD44 antigen;Isoform 7 of CD44 antigen	Golgi apparatus,cytosol,plasma membrane;;;;;;;;;	;;;;;;;;;	;;;;;;;;;	TRUE	495729	367843	352980	159399	137218	106824	74571.5	62821.6	68962.5	1.96745e+06	1.33379e+06	1.45052e+06	525762	495236	410007	235943	315655	137743
P16144	ITGB4	Integrin beta-4	nucleolus,plasma membrane,cell junction,nuclear membrane		protein binding	TRUE	268308	482907	453056	467484	484274	287045	373613	316238	291333	402848	749223	750103	768987	742558	443155	570576	505550	464542
P16144-2;P16144-4	ITGB4	Isoform Beta-4A of Integrin beta-4;Isoform Beta-4D of Integrin beta-4	;	;	;	TRUE	2418.14	13978.1	13977	12463.7	8667.78	4871.16	3729.39	6352.62	5149.5	37721.9	136744	163375	191434	79413.3	44817.7	91716.1	63545.1	43848.9
P16152	CBR1	Carbonyl reductase [NADPH] 1				TRUE	23196.6	9038.68	7022.34	15086.7	21906.7	9038.5	16259.8	17871.9	18722.1	90118.5	21161.2	25921.2	77409.8	102381	34212.4	68430.3	69772.8	77961.8
P16219	ACADS	Short-chain specific acyl-CoA dehydrogenase, mitochondrial				TRUE	202771	77768.7	58029.8	105618	136239	52280.5	99346.6	83864.8	69648.4	33252.3	18537.4	7928.82	29710	17361.8	9871.03	19760.5	15236.3	14526.8
P16260	SLC25A16	Solute carrier family 25 member 16				TRUE	3702.98	10273.7	8746.11	10458.8	11913.5	6948.81	13796.2	9903.95	9937.85	8809.63	15087.4	53331.2	25531.7	47874.7	24441.4	44584.7	37149.5	23871.1
P16278;P16278-3	GLB1	Beta-galactosidase;Isoform 3 of Beta-galactosidase	;	;	;	TRUE	14628.3	25799.5	24314	38292.8	77436.9	22762.6	48746.1	27962.3	83737.7	62456.6	89827.5	82032.8	156914	297673	76114.1	193636	116072	350864
P16298;P16298-2;P16298-3;P16298-4;Q08209;Q08209-2;Q08209-3;Q08209-5	PPP3CB;PPP3CB;PPP3CB;PPP3CB;PPP3CA;PPP3CA;PPP3CA;PPP3CA	Serine/threonine-protein phosphatase 2B catalytic subunit beta isoform;Isoform 2 of Serine/threonine-protein phosphatase 2B catalytic subunit beta isoform;Isoform 3 of Serine/threonine-protein phosphatase 2B catalytic subunit beta isoform;Isoform 4 of Serine/threonine-protein phosphatase 2B catalytic subunit beta isoform;Protein phosphatase 3 catalytic subunit alpha;Isoform 2 of Protein phosphata…	;;;;;;;	;;;;;;;	protein binding;;;;protein binding;;;	TRUE	10652.7	14847.8	13129.7	11037	9082.89	5165.87	9954.67	6602.06	5747.09	18550.5	17350.3	9407.75	6940.8	8142.6	4265.21	15868.8	4772.65	9326.15
P16333	NCK1	SH2/SH3 adapter protein NCK1	cytosol,plasma membrane		protein binding	TRUE	13552.2	9277.34	8635.58	10331.6	8749.71	5572.14	5772.09	8181.65	9303.78	30642.4	4795.17	12976	15596.1	9211.26	8249.13	12644.7	9289.29	11761.3
P16401	H1-5	Histone H1.5				TRUE	213149	58705.1	65506.1	38153.9	59363.6	34999.7	31875.2	25156.3	47405.9	395225	20490.1	53270.3	41324	39677	44920.5	30353	45418.4	75034.8
P16435	POR	NADPH--cytochrome P450 reductase				TRUE	4545.79	4013.37	3561.45	5485.11	5646.78	5009.26	9533.63	5467.23	7218.07	22882.8	17077.1	12827	33342.4	31758.9	11780.9	32333.8	18295.9	35897.7
P16591	FER	Tyrosine-protein kinase Fer	cytosol			TRUE	5934.49	6739.68	6155.31	8121.83	6474.27	6309.04	10280.9	7135.31	8604.33	22226.7	19391.6	10959.6	11743.9	19881.2	7816.56	40874.3	18871.9	47767
P16615	ATP2A2	Sarcoplasmic/endoplasmic reticulum calcium ATPase 2	intercalated disc,longitudinal sarcoplasmic reticulum,sarcoplasmic reticulum,sarcoplasmic reticulum membrane,calcium ion-transporting ATPase complex	cellular calcium ion homeostasis,regulation of cardiac muscle contraction by calcium ion signaling,endoplasmic reticulum calcium ion homeostasis,positive regulation of endoplasmic reticulum calcium ion concentration,relaxation of cardiac muscle,calcium ion transmembrane transport,regulation of cardiac muscle cell membrane potential,calcium ion transport from cytosol to endoplasmic reticulum,calci…	calcium-transporting ATPase activity,calcium ion binding,protein binding,calcium-transporting ATPase activity involved in regulation of cardiac muscle cell membrane potential	TRUE	258393	513753	493887	426369	470345	552783	857241	704449	570728	580979	1.24626e+06	1.2269e+06	1.00836e+06	1.13521e+06	1.41795e+06	2113105	1.91687e+06	1.49459e+06
P16989;P16989-3	YBX3	Y-box-binding protein 3;Isoform 3 of Y-box-binding protein 3	cytosol;	;	;	TRUE	47146	20900.2	17195.1	7598.8	18887.4	2839.06	3788.86	4829.56	4419.37	201784	64765.3	45763.2	65151.3	152900	16828.4	39999.8	53013.6	31095.9
P17028;P17028-2	ZNF24	Zinc finger protein 24;Isoform 2 of Zinc finger protein 24	nucleoplasm;	;	;	TRUE	4991.68	6976.28	6226.39	20577.9	19756.1	4582.08	15561	12968.7	14693.2	21823.7	5216.9	9769.64	34826.4	26155.8	11743	34519.6	24691.7	34096.9
P17029	ZKSCAN1	Zinc finger protein with KRAB and SCAN domains 1				TRUE	6122.08	5349.71	3815.17	8893.3	7910.65	6536.33	11593	7108.94	7759.49	75571.9	95314.3	59916.6	85680.8	45576	91164.7	95402.1	96586	90654.2
P17096;P17096-2;P17096-3	HMGA1	High mobility group protein HMG-I/HMG-Y;Isoform HMG-Y of High mobility group protein HMG-I/HMG-Y;Isoform HMG-R of High mobility group protein HMG-I/HMG-Y	;;	base-excision repair;;	DNA-(apurinic or apyrimidinic site) lyase activity,protein binding,5'-deoxyribose-5-phosphate lyase activity;;	TRUE	28674.3	7112.21	10441.2	7009.15	4993.63	7661.45	9131.72	3553.6	7349.54	1.20276e+06	74891.1	136843	78133.6	40290.5	87500.5	108713	33339.5	93795.6
P17152	TMEM11	Transmembrane protein 11, mitochondrial				TRUE	1438.4	5382.53	4135.53	6661.85	6460.07	2284.73	9110.01	7378.32	6686.16	6643.46	299764	311489	219265	242310	14745.1	356597	208115	270667
P17252	PRKCA	Protein kinase C alpha type				TRUE	31663.6	10081.3	5041.25	9770.53	9518.58	6435.02	17992.2	11746.9	8525.83	28260.6	47712.9	29645	33439.3	23827.3	24843.7	61925	31712.3	29031.9
P17302	GJA1	Gap junction alpha-1 protein	nucleus,cytoplasm,mitochondrion	transmembrane transport,Requires Ontology	gap junction channel activity,protein binding,alpha-tubulin binding	TRUE	107263	96482.5	87510	177725	152385	99602.8	115950	83290.6	91148.4	677026	592983	581421	1.14727e+06	995595	572191	814650	526407	648002
P17480;P17480-2	UBTF	Nucleolar transcription factor 1;Isoform UBF2 of Nucleolar transcription factor 1	fibrillar center;	;	;	TRUE	34929	10531.6	9253.98	11325.5	14259.4	11006.2	22561.9	17812.7	15222.2	97496.1	5241.38	14485.1	28662.1	32546.8	28193.9	48493.9	47937.7	39987.9
P17544;P17544-1;P17544-2;P17544-3;P17544-4	ATF7	Cyclic AMP-dependent transcription factor ATF-7;Isoform 6 of Cyclic AMP-dependent transcription factor ATF-7;Isoform 2 of Cyclic AMP-dependent transcription factor ATF-7;Isoform 3 of Cyclic AMP-dependent transcription factor ATF-7;Isoform 4 of Cyclic AMP-dependent transcription factor ATF-7	;;;;	negative regulation of transcription from RNA polymerase II promoter;;;;	RNA polymerase II core promoter proximal region sequence-specific DNA binding,transcriptional repressor activity, RNA polymerase II transcription regulatory region sequence-specific binding;;;;	TRUE	4616.62	21633.1	20035	5912.09	12909.8	4441.49	13089.7	3060.66	5539.85	12187.9	21778.3	10055.9	10733.3	16175.4	10223.4	23645.2	6963.46	15113.2
P17612;P17612-2	PRKACA	cAMP-dependent protein kinase catalytic subunit alpha;Isoform 2 of cAMP-dependent protein kinase catalytic subunit alpha	sperm midpiece,nucleotide-activated protein kinase complex;	Requires Ontology;	cAMP-dependent protein kinase activity,protein binding,protein kinase A regulatory subunit binding;	TRUE	13952.9	4335.42	3489.78	1555.04	2609.86	1850.46	8638.66	1862.15	2473.39	14715.9	62422.8	17700.5	3402.12	5750.59	19135.6	18092.8	4621.66	5455.29
P17655	CAPN2	Calpain-2 catalytic subunit	cytosol			TRUE	55206.1	36920.3	31995.6	46330.2	63193.1	45702.1	69271.4	71081.3	57454.9	121162	80859.6	87590.2	115147	142319	96514.3	156693	177632	138278
P17676;P17676-2	CEBPB	CCAAT/enhancer-binding protein beta;Isoform 2 of CCAAT/enhancer-binding protein beta	nucleoplasm;	granuloma formation,T-helper 1 cell activation;	protein binding;	TRUE	65244.8	70511.9	60036.7	43902.8	47057.9	55371.8	74144.9	52061.5	52703.3	147140	190524	116608	99708.3	76604.1	122936	198118	138134	140332
P17706	PTPN2	Tyrosine-protein phosphatase non-receptor type 2	nucleus,nucleoplasm,endoplasmic reticulum,cytosol	negative regulation of interferon-gamma-mediated signaling pathway,negative regulation of tyrosine phosphorylation of STAT protein,negative regulation of interleukin-6-mediated signaling pathway,negative regulation of interleukin-4-mediated signaling pathway	protein tyrosine phosphatase activity,protein binding,protein kinase binding	TRUE	10728.5	17632.6	19373.5	25815.8	25195.4	13421.8	25599.9	23103.5	18940.7	20252.4	24845.3	22949	24522.4	33217	23942.9	47773.9	42111.5	24700.6
P17812	CTPS1	CTP synthase 1				TRUE	42995.8	74053.6	66121.5	50730.6	65167.2	44639.3	73548.1	46997.5	46520.8	94801	234766	224455	182221	222563	112854	219687	176278	185684
P17844	DDX5	Probable ATP-dependent RNA helicase DDX5	nucleoplasm,nucleolus			TRUE	974778	508764	493548	613716	849914	668086	943517	969401	700389	1637357	821093	865556	1.05041e+06	1520481	1.20839e+06	1.7163e+06	1.85259e+06	1.39334e+06
P17858	PFKL	ATP-dependent 6-phosphofructokinase, liver type				TRUE	152755	283930	268321	223382	241418	176220	260799	199323	194813	311140	657708	611735	468871	507230	470684	567186	507074	442148
P17861-2	XBP1	Isoform 2 of X-box-binding protein 1				TRUE	1963.31	1677.94	2004.74	2666.51	5318.94	7517.95	5911.23	5805.41	6221.55	17921.9	46829.8	21948.6	106203	66669.6	83704.2	153364	68400.4	34906.7
P17931	LGALS3	Galectin-3	extracellular space	killing of cells of other organism,Requires Ontology	oligosaccharide binding	TRUE	34562	37816.9	33745.2	19023.5	18994.4	4403.6	8936.77	4622.41	5627.48	167054	129388	167969	65498.3	35620.7	14939.5	26163.5	39804.4	20445.8
P17980	PSMC3	26S proteasome regulatory subunit 6A				TRUE	57750.1	85141.5	82886.9	91749.5	87622.6	60379.4	96782.7	73793.6	80669.7	94144.1	152952	139894	195405	167848	107950	185255	132324	165958
P17987	TCP1	T-complex protein 1 subunit alpha				TRUE	286553	534294	498189	538158	1.04572e+06	362430	609952	456139	630086	629464	1.1755e+06	1.21378e+06	1.36238e+06	2.4599e+06	842014	1.38131e+06	1.15455e+06	1584858
P18031	PTPN1	Tyrosine-protein phosphatase non-receptor type 1				TRUE	142414	76481.1	79122.8	129771	131511	112101	166316	138927	122766	680787	450331	536153	728436	803640	537414	890245	862366	821808
P18074	ERCC2	General transcription and DNA repair factor IIH helicase subunit XPD	nucleoplasm,cytosol			TRUE	9121.09	25302	22499.4	16898.3	19645.1	9345.59	22382.3	14668.6	15941.9	30235.6	77293.5	66974	57792.8	58861.9	19817	72445.3	49320.7	48011.1
P18077	RPL35A	Large ribosomal subunit protein eL33				TRUE	457734	265404	244807	272624	407373	166456	428783	288775	248869	1238096	570461	564103	581513	1.0118e+06	336055	1.02073e+06	570559	584727
P18085	ARF4	ADP-ribosylation factor 4				TRUE	324546	538046	458336	424085	566684	371747	621794	425000	439031	1.27513e+06	2.0507e+06	1.8721e+06	1.71744e+06	1.65067e+06	1.26358e+06	2.16584e+06	2.04258e+06	1.88255e+06
P18124	RPL7	Large ribosomal subunit protein uL30				TRUE	1.02538e+06	855626	770528	913826	1.23109e+06	617071	1.72545e+06	1.23381e+06	1.02278e+06	2.18353e+06	1.67625e+06	1560514	1.96612e+06	2.45407e+06	1.35193e+06	3.91887e+06	3.27185e+06	2.40493e+06
P18206;P18206-2	VCL	Vinculin;Isoform 1 of Vinculin	plasma membrane,brush border,zonula adherens,focal adhesion,membrane raft,outer dense plaque of desmosome,inner dense plaque of desmosome,terminal web;	;	protein binding,binding, bridging;	TRUE	39662.6	25242.6	22049.9	31646.7	39668	27320.8	40195.1	39290.4	34866.9	44404.6	18458.8	9232.16	15109.2	30079.7	22853.1	28131	36728.7	23408.8
P18433;P18433-6	PTPRA	Receptor-type tyrosine-protein phosphatase alpha;Isoform 2 of Receptor-type tyrosine-protein phosphatase alpha	;	;	;	TRUE	3805.52	5513.82	4940.99	2995.1	3719.56	2753.75	3483.18	2668.49	4020.36	2054.97	8955.83	70.9331	3633.87	4852.79	3875.81	12993	3893.94	11159.7
P18583-5	SON	Isoform D of Protein SON				TRUE	72012.1	43553.4	41680.2	124188	133990	109016	198581	183842	133275	230876	171657	204987	474701	514948	412027	793339	792696	545272
P18621;P18621-3	RPL17	Large ribosomal subunit protein uL22;Isoform 3 of Large ribosomal subunit protein uL22	;	;	;	TRUE	929515	781107	707327	805268	1.04633e+06	964151	1.44326e+06	1.34281e+06	1.08112e+06	2.88519e+06	2225226	2.14666e+06	2.71214e+06	3.29706e+06	3230988	4546610	4.88725e+06	3.8703e+06
P18669	PGAM1	Phosphoglycerate mutase 1				TRUE	139097	45335.7	42197.1	72522.5	79988.3	50975.7	73629.2	78883.9	85492.1	506593	165262	172709	258656	271503	147995	231373	249419	279742
P18754;P18754-2	RCC1	Regulator of chromosome condensation;Isoform 2 of Regulator of chromosome condensation	nucleoplasm;	;	;	TRUE	12003.4	3462.42	6759.28	7400.95	8621.56	4696.33	5572.5	4269.79	4417.32	97480.4	97369.1	90527.5	65620.8	82364.3	26970.8	155280	154870	89481.4
P18850	ATF6	Cyclic AMP-dependent transcription factor ATF-6 alpha	nucleus	positive regulation of transcription from RNA polymerase II promoter		TRUE	11199.9	18367.3	14045.8	25953.2	54124.6	16775.3	62410.3	88542.5	123078	5631.36	4192.42	6358.46	6581.5	12669.3	4837.12	9966.78	8129.62	6821.57
P19013	KRT4	Keratin, type II cytoskeletal 4				TRUE	10410961	12065367	11258416	7.25963e+06	12650021	4.03711e+06	6.56627e+06	5579127	5.65607e+06	32170448	35081044	35657356	23797846	44788112	14764181	20979910	20415716	18128924
P19022;P19022-2	CDH2	Cadherin-2;Isoform 2 of Cadherin-2	;	;	;	TRUE	164354	252084	244595	161885	143690	79500.1	89296	75202.4	78202.4	552250	922625	922895	646282	458753	285898	337963	240367	257080
P19086	GNAZ	Guanine nucleotide-binding protein G(z) subunit alpha				TRUE	11182.3	24191.5	21443.3	9637.3	10207.3	4329.66	12332.1	5888.29	9768.9	34114.2	55701.4	12391.1	21131.9	9911.03	8475.55	12664.6	7944.66	12759.2
P19256;P19256-2;P19256-3	CD58	Lymphocyte function-associated antigen 3;Isoform 2 of Lymphocyte function-associated antigen 3;Isoform 3 of Lymphocyte function-associated antigen 3	;;	;;	;;	TRUE	48681.2	71736.6	63589.2	58663.6	19707.3	12684.2	8710.77	12809.3	6614.4	670024	946403	530996	527484	162359	41148.9	77566.2	59853.5	44135.7
P19338	NCL	Nucleolin				TRUE	177354	111708	98451.9	88876.9	106595	74055.3	91956.6	83156.5	93876.7	415383	287898	269145	223792	290084	156554	212420	224495	258410
P19367;P19367-2;P19367-3;P19367-4	HK1	Hexokinase-1;Isoform 2 of Hexokinase-1;Isoform 3 of Hexokinase-1;Isoform 4 of Hexokinase-1	mitochondrion;;;	;;;	;;;	TRUE	2318.62	14791.7	11933.1	15688.8	13669.9	9071.36	19117	12626	12216.5	7368.41	19094.5	27562.8	20587.3	20668.5	34752.4	50291.2	34841.6	24862.5
P19387	POLR2C	DNA-directed RNA polymerase II subunit RPB3				TRUE	21761.6	21996.1	19766.4	32996.5	36047	30495.9	43675.5	37249.2	39586.1	35136.6	24216.1	19032.5	50106.6	57592.1	48861.2	69001	58656.4	63697.8
P19388	POLR2E	DNA-directed RNA polymerases I, II, and III subunit RPABC1				TRUE	27985.2	14942.6	18953.9	20859.5	26090.6	31133.8	35612.6	32686.4	32441.2	71985.8	31004.6	24863.1	64421.8	31827.4	79452.3	113602	116317	57471.2
P19404	NDUFV2	NADH dehydrogenase [ubiquinone] flavoprotein 2, mitochondrial				TRUE	23181	53341.9	55942.9	36711	45540.7	29848.3	38884.9	32409.5	32850.8	34732.1	89087.6	62586.8	61031.4	75889.6	35735.8	58457.2	51842.2	55124.7
P19438;P19438-2;P19438-3	TNFRSF1A	Tumor necrosis factor receptor superfamily member 1A;Isoform 2 of Tumor necrosis factor receptor superfamily member 1A;Isoform 3 of Tumor necrosis factor receptor superfamily member 1A	cell surface;;	tumor necrosis factor-mediated signaling pathway;;	tumor necrosis factor-activated receptor activity,protein binding;;	TRUE	2693.4	15066.6	18893.2	15852.4	18232.4	5074.28	13876.7	7937.16	5730.88	4745.36	30337.2	37357.9	13774.8	30698.2	12880.3	45735.4	27276.1	16932.5
P19447	ERCC3	General transcription and DNA repair factor IIH helicase subunit XPB				TRUE	9370.76	10418.6	11550.9	15419	17053.4	9756.58	20996	19047	16946.8	17175	38030.8	29005	41202.4	55057.3	20269.7	49283.5	60272	37861.8
P19474	TRIM21	E3 ubiquitin-protein ligase TRIM21	nucleoplasm			TRUE	33319.8	18257.2	17303.4	16382.4	16226.2	36091.7	19995.1	23806.5	18226.2	63912.7	58439.3	45701.5	73484	46518.4	99345.1	59411.1	69390.7	55544.2
P19525	EIF2AK2	Interferon-induced, double-stranded RNA-activated protein kinase	cytosol			TRUE	48871.8	40432.7	35474.3	45861.6	55056.8	55304.1	98268.3	89706.5	69070.6	76197.7	55809.1	42586	67637.8	81667.4	91742.6	169595	168165	116543
P19532	TFE3	Transcription factor E3	nucleoplasm,cytosol			TRUE	3994.62	19999.8	19792.6	4295.79	13814	3107.56	4775.22	4569.39	9396.29	4627.65	11804.2	23125	7887.16	7194.13	6173.41	6541.65	10971.3	10413.5
P19544-7	WT1	Isoform 7 of Wilms tumor protein				TRUE	5977.12	3985.73	4513.02	4248.84	2659.45	3662.09	4731.3	5404.22	4017.28	46280.9	59212.9	75484.1	49805	25867.8	46096.1	62835.5	72411.1	46535.4
P19623	SRM	Spermidine synthase				TRUE	62587.4	58891.9	56815.4	83514	103757	68697.1	105886	94795	94434.9	105385	98108.1	107827	124814	207965	125040	207804	176143	163619
P19634	SLC9A1	Sodium/hydrogen exchanger 1	nucleoplasm,plasma membrane			TRUE	6516.3	6163.31	5911.29	8115.24	6720.89	2304.39	6572.54	4574.23	4071.87	4876.74	12934.6	10200	11609.6	9423.61	4709.83	12746	10095.7	15059.9
P19784	CSNK2A2	Casein kinase II subunit alpha'				TRUE	10339.2	9703.1	8701.74	11480.8	7949.13	3995.27	9984.81	5946.75	6795.17	73224.7	52333.2	54689.9	55951.2	44505.1	28102.6	50433.1	39398.3	27935.5
P19823	ITIH2	Inter-alpha-trypsin inhibitor heavy chain H2				TRUE	28308.6	18441.4	18735.3	32194.3	45939.9	28946.3	28859.6	36418.1	31783.6	59413.8	39677.9	50276.6	89631.8	148899	69121.4	82306.8	114643	83649.4
P19838;P19838-2	NFKB1	Nuclear factor NF-kappa-B p105 subunit;Isoform 2 of Nuclear factor NF-kappa-B p105 subunit	nucleoplasm,mitochondrion,cytosol;	I-kappaB kinase/NF-kappaB signaling,positive regulation of transcription from RNA polymerase II promoter;	RNA polymerase II core promoter proximal region sequence-specific DNA binding,transcriptional activator activity, RNA polymerase II transcription regulatory region sequence-specific binding,protein binding,Requires Ontology;	TRUE	10311.4	4140.39	4477.43	6242.03	8092.24	5594.04	8651.39	9870.02	6763.44	27979.3	14419.9	17237.4	18405.4	25058.8	13596.3	30409.4	29913.7	20416.6
P20020;P20020-1;P20020-4;P20020-6	ATP2B1	Plasma membrane calcium-transporting ATPase 1;Isoform D of Plasma membrane calcium-transporting ATPase 1;Isoform C of Plasma membrane calcium-transporting ATPase 1;Isoform K of Plasma membrane calcium-transporting ATPase 1	nucleoplasm,plasma membrane;;;	;;;	protein binding,Requires Ontology;;;	TRUE	44674.3	48699.9	44435	46893.7	44329.3	29885.5	54187.1	38040.5	40773.9	95520.1	94012	89881.3	110462	96577.6	65237.8	110371	87050.4	94198
P20042	EIF2S2	Eukaryotic translation initiation factor 2 subunit 2				TRUE	24214.1	10840.6	7296.3	12721.6	16127.1	13165	17079	17962.1	20135.4	209664	117811	30678.5	137845	134893	187131	230972	184059	210121
P20073;P20073-2	ANXA7	Annexin A7;Isoform 2 of Annexin A7	;	;	;	TRUE	81270.7	28104.3	28855.5	30326.5	45763.9	32612.9	36228.5	47796.8	36467.9	172438	86124.7	95147	78460.2	111808	71913.5	100645	143594	115322
P20226;P20226-2;Q6SJ96	TBP;TBP;TBPL2	TATA-box-binding protein;Isoform 2 of TATA-box-binding protein;TATA box-binding protein-like 2	nucleoplasm;;	;;	protein binding;;	TRUE	5576.94	20454.9	14422.5	3653.99	12982.9	7621.29	10762.5	6752.25	8624.85	5213.86	6668.94	19960.2	4057.31	8490.6	5830.3	5521.75	4739.57	13550.3
P20290;P20290-2	BTF3	Transcription factor BTF3;Isoform 2 of Transcription factor BTF3	cytosol;	;	protein binding;	TRUE	10294.8	5269.75	1745.12	3501.29	3536.47	3084.54	2785.99	1732.73	3686.09	129943	137645	5997.93	73036.4	63288.7	79940.8	11968.3	7110.35	60018
P20337	RAB3B	Ras-related protein Rab-3B				TRUE	44452.4	86002.9	74640.7	84695.1	91315.6	56263.8	81730.5	65080.5	65956.1	135693	318584	426918	285277	300191	161896	234349	207460	209116
P20339;P20339-2	RAB5A	Ras-related protein Rab-5A;Isoform 2 of Ras-related protein Rab-5A	nucleoplasm,intracellular membrane-bounded organelle;	;	;	TRUE	15991.4	18624.7	15661.4	19773	23399.3	9823.58	22267.8	15654.6	12846.9	54693.5	47984.7	44135.4	74779.8	74060.4	61849.9	92776.2	49327.6	80785.4
P20340-2	RAB6A	Isoform 2 of Ras-related protein Rab-6A				TRUE	88703.9	47588.4	47434.7	63021	64166.4	56415.2	79265.3	71463.8	69215.5	182357	88628.2	80141.1	123514	144342	114506	158142	154533	191583
P20585	MSH3	DNA mismatch repair protein Msh3				TRUE	5754.89	15528.8	15077.5	10035.8	10564.5	10535.5	15095	14018.1	12625.9	50381.4	268660	171539	292899	236062	74382.6	243226	207082	172155
P20591	MX1	Interferon-induced GTP-binding protein Mx1	cytosol,nuclear membrane			TRUE	22830.4	52814.6	46718.3	41484.1	46569.5	26518.9	42598.3	34910.1	34810.2	64803	141265	146469	120325	129653	80911.1	123163	98855.3	113776
P20592	MX2	Interferon-induced GTP-binding protein Mx2				TRUE	22465	64822.5	57680.7	142968	161216	82489.7	165965	133834	150056	46375.2	153425	168643	432807	466805	237675	509669	371625	472556
P20618	PSMB1	Proteasome subunit beta type-1				TRUE	12463.9	12921	15921.7	16957.4	21802.4	10653.6	16232.2	11448.8	9998.51	36669.4	33306	22277.2	46493.4	28869.8	20428.6	30618.1	23917.5	33413.7
P20674	COX5A	Cytochrome c oxidase subunit 5A, mitochondrial				TRUE	20833.4	17578	19097.9	13179	14838.3	15211.2	10395.9	13914.6	13828.6	60998.7	56076.5	58467.1	44755.6	43008.2	62647.7	48594.7	47967.5	39268.8
P20700	LMNB1	Lamin-B1				TRUE	205768	67217.5	60286.6	92392.1	145741	106823	243104	159743	177221	681573	186489	154570	281151	435572	325133	831680	526937	554543
P20719	HOXA5	Homeobox protein Hox-A5				TRUE	5878.92	10236.7	8961.95	4533.14	5086.97	2846.76	4164.49	4520.78	3189.6	9043.64	7350.47	6338.64	7717.83	16618.2	5743.38	10041	10214.1	8192.29
P20908	COL5A1	Collagen alpha-1(V) chain				TRUE	9651.39	30222.5	33448.7	23431.5	40670.6	2768.43	10533.8	6770.98	8081.59	27732.8	180775	125738	108703	154389	29528.3	41453.5	39231.3	18378
P20930	FLG	Filaggrin				TRUE	1646.02	3267.95	2971.1	3320.1	2224.01	4726.12	5027.33	2846.4	3866.8	30277.5	31118.2	12308.6	27542.3	9489.21	61355.1	47280.8	17804.1	33890.4
P21127;P21127-2;P21127-3;P21127-8	CDK11B	Cyclin-dependent kinase 11B;Isoform SV1 of Cyclin-dependent kinase 11B;Isoform 2 of Cyclin-dependent kinase 11B;Isoform 8 of Cyclin-dependent kinase 11B	cyclin-dependent protein kinase holoenzyme complex;;;	regulation of apoptotic process,regulation of RNA splicing,regulation of centrosome cycle,regulation of cell cycle;;;	;;;	TRUE	14164.7	14985.7	13489.6	17939.9	18568.5	25128.6	28683.9	31381.1	21630	24793.5	4949.21	9079.51	6197.64	28043.4	170341	49640.5	46252.7	68655.6
P21266	GSTM3	Glutathione S-transferase Mu 3				TRUE	5244.22	3224.49	4176.47	5054	4268.7	2970.88	3994.14	5865.63	3549.5	45708	16180.3	12396.4	18918	23486.4	11379.1	14987.6	18592.6	29421.9
P21281	ATP6V1B2	V-type proton ATPase subunit B, brain isoform				TRUE	11989	7835.03	9631.18	7069.06	8562.29	5953.57	11076.9	5776.72	9834.33	47566.5	31707.4	70536.9	47442.2	31276.6	45076.1	55676.3	64621.7	57527.6
P21283	ATP6V1C1	V-type proton ATPase subunit C 1				TRUE	12648.3	8643.07	8975.96	13002.9	15590.7	8949.89	15286.5	14095.8	11276.1	44215.3	16126.1	19946	25957.5	27633.7	20863	38753.2	35058.4	29239
P21291	CSRP1	Cysteine and glycine-rich protein 1				TRUE	39620.8	17422.7	13077.1	22457.6	20112.5	14979.6	22184.3	15990.8	18363.6	233974	122773	110214	155430	140880	88310	168235	104095	147403
P21333;P21333-2	FLNA	Filamin-A;Isoform 2 of Filamin-A	cytosol,plasma membrane,actin cytoskeleton;	;	protein binding;	TRUE	497235	701103	657103	1300775	1.22136e+06	393692	677910	519956	645662	1.82969e+06	2.8489e+06	2.90256e+06	5607876	5386181	1621345	2.9284e+06	2.27414e+06	2.83394e+06
P21359;P21359-2;P21359-6	NF1	Neurofibromin;Isoform I of Neurofibromin;Isoform 6 of Neurofibromin	nucleoplasm,plasma membrane;;	;;	;;	TRUE	14758.5	30600.1	25511.9	23211.2	22668.4	21110.9	31651.2	25659.1	21770.2	19421	40207	46244.3	38946.3	37819.6	40419.6	52916.5	49899.8	40962.4
P21399	ACO1	Cytoplasmic aconitate hydratase				TRUE	59625.9	47848.8	44963.9	66551.6	74958.7	45142.1	77182.6	70022.7	73032.2	191041	133356	121514	186137	228921	174874	233736	300976	249342
P21580	TNFAIP3	Tumor necrosis factor alpha-induced protein 3				TRUE	4405.63	2307.83	4487.58	4052.26	4965.71	2872.14	5375	1597.49	2599.94	6220.67	7665.08	24670.4	7591.05	15734.8	8021.96	8548.21	108199	4331.1
P21589	NT5E	5'-nucleotidase	nucleoplasm,cytosol,plasma membrane			TRUE	316707	348417	340886	184753	135952	48788.2	50444.6	15608.2	50732.7	600472	726614	775015	354742	277912	101309	80841.3	21218.2	115497
P21675;P21675-1;P21675-13;P21675-14;P21675-15;P21675-16;P21675-17;P21675-18;P21675-19;P21675-20;P21675-21;P21675-22;P21675-25	TAF1	Transcription initiation factor TFIID subunit 1;Isoform 1 of Transcription initiation factor TFIID subunit 1;Isoform 13 of Transcription initiation factor TFIID subunit 1;Isoform 14 of Transcription initiation factor TFIID subunit 1;Isoform 15 of Transcription initiation factor TFIID subunit 1;Isoform 16 of Transcription initiation factor TFIID subunit 1;Isoform N-TAF1 of Transcription initiation…	;;;;;;;;;;;;	;;;;;;;;;;;;	;;;;;;;;;;;;	TRUE	9200.59	10212.2	6551.34	18742.7	15732.3	8224.43	38155.2	26653.2	20836.2	9659.61	15121	8083.84	24126	22245.4	15830.4	70966.4	78868.5	59244.1
P21796	VDAC1	Voltage-dependent anion-selective channel protein 1				TRUE	46532.6	76475.7	69904.9	50332.9	65485.5	40767.1	53321.1	43134	46920.5	115208	218359	211125	154331	184538	103518	161800	117276	138377
P21810	BGN	Biglycan				TRUE	2752.14	1626.87	3251.18	4853.53	2558.96	2879.71	5195.97	3246.1	2605.03	3182.79	1183.44	3628.81	1824.95	2290.53	3045.57	7301.99	4296.55	2979.54
P21860;P21860-4;P21860-5	ERBB3	Receptor tyrosine-protein kinase erbB-3;Isoform 4 of Receptor tyrosine-protein kinase erbB-3;Isoform 5 of Receptor tyrosine-protein kinase erbB-3	;;	;;	;;	TRUE	8232.96	26198.5	26886	21922.2	26993.2	5581.27	7516.21	4672.08	8506.62	23462.8	12308	16555.8	4476.65	1851.11	7811.8	11752.5	6990.42	6714.97
P21912	SDHB	Succinate dehydrogenase [ubiquinone] iron-sulfur subunit, mitochondrial				TRUE	6489.96	810.453	1232.2	1093.18	1448.2	4597.09	1527.22	1047.29	1535.51	29781.5	17907.9	9685.8	31387.1	23521.1	17020	30232.3	9381.04	15532.7
P21926	CD9	CD9 antigen				TRUE	21337.5	19449.5	6879.91	10192.8	4321.42	2981.12	3014.74	4794.14	7628.99	60727.1	43034.2	25327.8	39103.3	13875.6	13808.7	6128.06	20660.7	34630.9
P21953	BCKDHB	2-oxoisovalerate dehydrogenase subunit beta, mitochondrial	nucleoplasm,nucleolus,mitochondrion		protein binding	TRUE	13401.5	34039.6	32297	21590.5	25864	13435.8	24908.6	17751.7	17416.8	41789.7	105518	94892.3	68532.6	69729.3	45491.7	76234.3	48091.6	60975.4
P21964;P21964-2	COMT	Catechol O-methyltransferase;Isoform Soluble of Catechol O-methyltransferase	cytosol,intracellular membrane-bounded organelle;	;	protein binding;	TRUE	5144.97	10307.8	9860.11	10637.7	10047.4	4837.61	11501.3	7271.47	7999.59	16681.7	27537.8	21796.5	39335.3	38834.6	12769.6	37250.5	19725.2	25164.5
P21980	TGM2	Protein-glutamine gamma-glutamyltransferase 2	cytosol,plasma membrane,perinuclear region of cytoplasm	positive regulation of apoptotic process,protein homooligomerization	protein binding	TRUE	51883.6	15831.2	12799	62887.5	25924.3	12621.1	36670.1	21299	24916	173990	45895.9	47524.5	271758	87941.9	40806	128465	93059.2	96512
P22033	MMUT	Methylmalonyl-CoA mutase, mitochondrial				TRUE	4234.48	2421.4	4086.91	1802.27	3093.6	2251.67	3158.57	4650.42	7940	9380.15	3069.98	4370.08	4821.23	4591	6121.18	8740.56	13567.6	8436.45
P22059	OSBP	Oxysterol-binding protein 1				TRUE	9352.63	6030.23	4661.76	7693.23	11598.8	6584.76	10406.4	12249.4	10655.6	47937.6	24587.8	21152.5	50828.9	70438.7	28225.1	67102.7	75855.2	47805.5
P22061-2	PCMT1	Isoform 2 of Protein-L-isoaspartate(D-aspartate) O-methyltransferase				TRUE	270177	207806	201655	169085	204248	410706	251214	324115	276035	360500	255703	293514	198899	240508	541419	347971	440842	425519
P22087	FBL	rRNA 2'-O-methyltransferase fibrillarin				TRUE	352644	69486.8	54729.9	116817	145190	198079	296058	293029	209374	1.32111e+06	295452	250617	583720	590116	749295	1367229	1.27276e+06	1.00769e+06
P22090	RPS4Y1	Small ribosomal subunit protein eS4, Y isoform 1				TRUE	55428.1	40131.3	34996.9	46780.9	54186.6	56557.4	84742.3	64330.7	58622.2	257255	223159	224906	206429	237691	203361	423255	367870	307604
P22102	GART	Trifunctional purine biosynthetic protein adenosine-3				TRUE	71382.5	74369.7	66104.5	63964.6	97705.1	44883.5	87619.9	63357.8	65881.2	103472	112753	110008	96378.9	118416	77558.5	139560	122835	111065
P22105;P22105-1;P22105-4	TNXB	Tenascin-X;Isoform 3 of Tenascin-X;Isoform 5 of Tenascin-X	intracellular membrane-bounded organelle;;	;;	protein binding;;	TRUE	930643	1.31897e+06	1.01407e+06	222964	112376	420158	174275	101546	218941	107138	50813.9	102368	23945.1	13889.9	24187.5	28381	28807.2	33872.4
P22234;P22234-2	PAICS	Bifunctional phosphoribosylaminoimidazole carboxylase/phosphoribosylaminoimidazole succinocarboxamide synthetase;Isoform 2 of Bifunctional phosphoribosylaminoimidazole carboxylase/phosphoribosylaminoimidazole succinocarboxamide synthetase	;	;	;	TRUE	84263.9	77228.5	77005.4	93735.9	113417	75539.1	97089.4	113047	105760	200060	217230	171079	206223	241747	179670	275861	306071	302319
P22307;P22307-7;P22307-8	SCP2	Sterol carrier protein 2;Isoform 7 of Sterol carrier protein 2;Isoform 8 of Sterol carrier protein 2	nucleoplasm,cytoplasm,mitochondrion,peroxisome,peroxisomal matrix,endoplasmic reticulum;;	steroid biosynthetic process,progesterone biosynthetic process,phospholipid transport,sterol transport,intracellular cholesterol transport,positive regulation of intracellular cholesterol transport,inositol trisphosphate biosynthetic process,positive regulation of steroid metabolic process,regulation of phospholipid biosynthetic process,protein localization to plasma membrane,Requires Ontology;;	acetyl-CoA C-acyltransferase activity,protein binding,phosphatidylinositol transporter activity,Requires Ontology;;	TRUE	98836.7	7200.05	6778.11	10630.7	14323.4	11873	15167.8	11934.2	12618.3	212070	7130.36	14348.8	13255.2	10085.3	25769.8	14110.9	22872.5	25836.7
P22314;P22314-2	UBA1	Ubiquitin-like modifier-activating enzyme 1;Isoform 2 of Ubiquitin-like modifier-activating enzyme 1	nucleoplasm,cytosol;	;	;	TRUE	44576.7	16323	11561	21786.2	28602.6	20769.4	26863.3	23568	25275.2	24532	10611.5	6698.56	11507.8	15568.5	11797.3	16733	18571.2	15211.5
P22352	GPX3	Glutathione peroxidase 3				TRUE	12288.2	2063.43	1348.74	7232.2	3314.28	7178.47	11263.4	14527.8	3109.78	9097.67	5406.75	2921.24	6318.02	10587.4	9635.51	1440.6	6004.49	15235.1
P22392-2	NME2	Isoform 3 of Nucleoside diphosphate kinase B				TRUE	48325.8	43571.1	34797.1	24390.5	26245.1	37806.3	36727.9	36509.8	32503.3	146232	101652	127129	65703.2	83620.8	88581.4	107158	55933.7	96129.4
P22570;P22570-3;P22570-4;P22570-5;P22570-7	FDXR	NADPH:adrenodoxin oxidoreductase, mitochondrial;Isoform 3 of NADPH:adrenodoxin oxidoreductase, mitochondrial;Isoform 4 of NADPH:adrenodoxin oxidoreductase, mitochondrial;Isoform 5 of NADPH:adrenodoxin oxidoreductase, mitochondrial;Isoform 7 of NADPH:adrenodoxin oxidoreductase, mitochondrial	mitochondrion;;;;	;;;;	;;;;	TRUE	72673	19339.9	18552.6	31850.5	26124.2	21283.2	43133	36020.6	33843.7	167375	41119.8	74578.9	80641.7	56568.8	47000	79991.9	76163.5	81702.4
P22626	HNRNPA2B1	Heterogeneous nuclear ribonucleoproteins A2/B1	nucleoplasm		protein binding,identical protein binding	TRUE	608128	289717	255008	107953	226491	82931.4	123218	103523	101990	1.00459e+06	401646	400186	193108	323292	129619	182454	175917	157622
P22676	CALB2	Calretinin				TRUE	363000	116284	102388	151494	152861	108673	153658	135418	150585	1.11934e+06	258928	301726	492760	506922	279223	479559	466091	492304
P22694;P22694-2;P22694-3;P22694-4;P22694-5;P22694-6;P22694-7;P22694-9	PRKACB	cAMP-dependent protein kinase catalytic subunit beta;Isoform 2 of cAMP-dependent protein kinase catalytic subunit beta;Isoform 3 of cAMP-dependent protein kinase catalytic subunit beta;Isoform 4 of cAMP-dependent protein kinase catalytic subunit beta;Isoform 5 of cAMP-dependent protein kinase catalytic subunit beta;Isoform 6 of cAMP-dependent protein kinase catalytic subunit beta;Isoform 7 of cAM…	;;;;;;;	;;;;;;;	protein binding;;;;;;;	TRUE	25046.7	39662.5	35527.9	46757.7	49841.2	33908.4	65277.1	40606.9	41746.6	75130.5	116416	118534	189395	170726	116317	174403	142697	158829
P22695	UQCRC2	Cytochrome b-c1 complex subunit 2, mitochondrial				TRUE	153240	397545	381103	459046	511215	312287	470441	369925	381939	442638	1.43852e+06	1.46435e+06	1.7479e+06	1.77753e+06	1.15513e+06	1.69126e+06	1.51796e+06	1.47457e+06
P22735	TGM1	Protein-glutamine gamma-glutamyltransferase K				TRUE	359833	448157	423890	164593	151976	80488.4	102750	72677.9	81077	1.44611e+06	1.7882e+06	1.79388e+06	707235	577532	303762	393376	300385	353841
P22830;P22830-2	FECH	Ferrochelatase, mitochondrial;Isoform 2 of Ferrochelatase, mitochondrial	;	;	;	TRUE	15434.3	5605.15	4850.53	4754.6	7662.44	5198.2	12383.1	8371.48	8583.23	65683	42793.3	19823.2	45693.2	69489.7	27917.3	88561	40430	43598
P23142	FBLN1	Fibulin-1		positive regulation of gene expression,positive regulation of fibroblast proliferation,negative regulation of transforming growth factor beta production,negative regulation of transformation of host cell by virus,positive regulation of substrate-dependent cell migration, cell attachment to substrate	integrin binding,protein binding	TRUE	14841.2	7186.27	6265.65	14263.8	18050.7	17046.7	7968.67	16705.3	5347.66	16775.2	14423.6	13290.3	25489.4	50912	10440.8	3644.55	6723.98	4860.02
P23193;P23193-2	TCEA1	Transcription elongation factor A protein 1;Isoform 2 of Transcription elongation factor A protein 1	nucleoplasm,nucleolus;	;	;	TRUE	52366.5	15301.8	10038.9	12948.4	6493.98	11177.4	98932	9974.19	14197.3	255471	45991.3	24051.7	35286.9	11143.4	28890.5	30168.8	28508.3	48545.6
P23229;P23229-3;P23229-5	ITGA6	Integrin alpha-6;Isoform Alpha-6X1B of Integrin alpha-6;Isoform Alpha-6X2B of Integrin alpha-6	;;	;;	;;	TRUE	29335.9	64198.6	57935.1	33229.9	32098.5	15884.1	18782.3	16555.8	17689	62401	108965	113256	41869.2	60710	25498.4	43184	27496	33890.1
P23246	SFPQ	Splicing factor, proline- and glutamine-rich	nucleoplasm		protein binding	TRUE	229187	38586.2	33271.6	43136.4	73601.8	50689.1	49774.9	53211.8	38329	912158	141981	136562	171377	266530	209615	209752	210739	172465
P23258	TUBG1	Tubulin gamma-1 chain				TRUE	66581.2	129854	119078	119296	120382	101271	177045	119603	126343	151862	293759	281900	296000	304018	186106	435295	295675	357721
P23284	PPIB	Peptidyl-prolyl cis-trans isomerase B			protein binding	TRUE	285434	89353.2	77392.4	108620	105800	82643.3	90196.5	98331.1	110808	8667214	2.25456e+06	2.64284e+06	2.78301e+06	2237240	3.09389e+06	3308153	3308548	3.06929e+06
P23368	ME2	NAD-dependent malic enzyme, mitochondrial	mitochondrion,intracellular membrane-bounded organelle			TRUE	14291.4	4155.38	4732.05	7309.75	8180.1	8445.49	9698.25	10675	8213.92	42687.9	7065.21	19850.8	20814.9	12849.3	10918.9	19247.5	28892.8	15635.2
P23381;P23381-2	WARS1	Tryptophan--tRNA ligase, cytoplasmic;Isoform 2 of Tryptophan--tRNA ligase, cytoplasmic	cytosol;	;	;	TRUE	5741.22	9894.08	7574.39	8997.84	10498	5422.22	13191.5	11131.2	12343.5	17572.2	24813.8	20956.4	42896.1	55076.3	28805.1	40688.4	50150.5	56622.9
P23396	RPS3	Small ribosomal subunit protein uS3	endoplasmic reticulum,cytosol			TRUE	2.02057e+06	2.96018e+06	2.80292e+06	2.81834e+06	3133067	2.28528e+06	3330181	2.7088e+06	2756893	3.38803e+06	5313678	5.34717e+06	5685949	5.47732e+06	4.52645e+06	6393088	5672811	5.66848e+06
P23458	JAK1	Tyrosine-protein kinase JAK1				TRUE	30659.6	54252.2	50250.6	61024.4	65533.7	46338.2	73295	60765	54364	61218.1	108537	113795	104979	103454	75388.7	150907	119054	115540
P23469;P23469-2;P23469-3	PTPRE	Receptor-type tyrosine-protein phosphatase epsilon;Isoform 2 of Receptor-type tyrosine-protein phosphatase epsilon;Isoform 3 of Receptor-type tyrosine-protein phosphatase epsilon	cytoplasm;;	;;	;;	TRUE	11321.7	8293.83	7566.03	8210.81	9698.23	6616.65	11524.5	7400	9026.2	16324.8	10146.1	10149.8	11435.2	4850.05	7865.08	10060.8	10402.1	6501.06
P23470;P23470-2	PTPRG	Receptor-type tyrosine-protein phosphatase gamma;Isoform 2 of Receptor-type tyrosine-protein phosphatase gamma	;	;	;	TRUE	4086.68	3417.11	3514.98	4261.52	3676.27	1511.48	2561.58	1223.83	1887.3	16258.6	18001.7	14858.7	10546.9	5642.38	7276.74	18122.7	6604.83	9411.21
P23497;P23497-2;P23497-3;P23497-4;P23497-5;P23497-6;P23497-7	SP100	Nuclear autoantigen Sp-100;Isoform Sp100-A of Nuclear autoantigen Sp-100;Isoform Sp100-B of Nuclear autoantigen Sp-100;Isoform Sp100-C of Nuclear autoantigen Sp-100;Isoform SpAlt-C of Nuclear autoantigen Sp-100;Isoform 6 of Nuclear autoantigen Sp-100;Isoform 7 of Nuclear autoantigen Sp-100	nucleus,nucleoplasm,nucleolus,cytoplasm,nuclear body,PML body,nuclear periphery;;;;;;	regulation of transcription from RNA polymerase II promoter,response to retinoic acid,negative regulation of viral transcription,response to cytokine,response to type I interferon,negative regulation of transcription, DNA-templated,positive regulation of transcription from RNA polymerase II promoter,retinoic acid receptor signaling pathway,positive regulation of sequence-specific DNA binding tran…	RNA polymerase II transcription factor activity, sequence-specific DNA binding,protein binding,identical protein binding,protein homodimerization activity,protein dimerization activity,RNA polymerase II sequence-specific DNA binding transcription factor binding,chromo shadow domain binding;;;;;;	TRUE	19245.9	7585.71	7348.41	4886.36	8517.24	6086.78	12520.2	9835.48	8859.18	84620.2	52999	38270	41705.3	44166.5	28635.1	91785.6	51778.1	49007.3
P23526	AHCY	Adenosylhomocysteinase	cytosol			TRUE	75921.4	27202.2	30913.9	44025.1	58378.5	40874.1	50825.9	49360.2	46531.2	129644	68101.7	74855.8	87906.8	106521	68760.1	105019	96163.6	94087.9
P23528	CFL1	Cofilin-1				TRUE	1.17988e+06	403530	360634	577626	622328	345421	554002	411882	547912	5767445	1.93832e+06	1.6007e+06	3.02992e+06	2.89873e+06	1.4249e+06	2.51071e+06	1.85783e+06	2544289
P23588	EIF4B	Eukaryotic translation initiation factor 4B	cytosol			TRUE	37075.9	5737.32	4685.2	3783.39	6234.59	3990.34	5478.04	5626.53	5576.87	15646.7	2739.46	3171.29	2578.96	4210.33	2893.55	3812.58	3765.19	4493.01
P23634;P23634-2;P23634-4;P23634-6	ATP2B4	Plasma membrane calcium-transporting ATPase 4;Isoform XA of Plasma membrane calcium-transporting ATPase 4;Isoform XK of Plasma membrane calcium-transporting ATPase 4;Isoform XB of Plasma membrane calcium-transporting ATPase 4	plasma membrane;;;	;;;	protein binding;;;	TRUE	53627.5	53838.7	53303.3	55230.3	51308.6	26718.4	40248.4	30758.6	36265.5	147993	177385	150397	170550	132501	69222.9	127086	87051.8	100954
P23743	DGKA	Diacylglycerol kinase alpha				TRUE	3254.96	8476.96	8272.94	6225.21	7206.92	2359.26	6823	3868.98	3977.57	11353.5	23117	31322.5	29431.9	26595.4	5872.54	36247.8	10955.4	25795.1
P23786	CPT2	Carnitine O-palmitoyltransferase 2, mitochondrial				TRUE	6720.61	1813.71	2046.26	1800.42	3445.21	2023.92	2580.18	3154.76	1967.24	12416.8	3442.53	2769.6	3560.52	6850.16	2983.28	5033.66	8888.34	4073.59
P23919;P23919-2	DTYMK	Thymidylate kinase;Isoform 2 of Thymidylate kinase	;	;	;	TRUE	17791.3	18642.9	16760.1	22156	21858.6	16430	24087.6	21276.1	17737	20353.9	21256.5	18535.2	18263.5	14553.1	21501.9	24621.8	27601.5	26597.2
P23921	RRM1	Ribonucleoside-diphosphate reductase large subunit				TRUE	25171.1	10428.4	10533.9	15682.1	18164.5	13228.3	24770.9	23616.7	17844.3	98133.1	42230.6	52777	48497	70489.4	43940.8	87928.6	77774.1	68137.4
P24390	KDELR1	ER lumen protein-retaining receptor 1				TRUE	11766.2	18745.9	24437.4	8664.07	24652.6	10543.1	33033.3	10913.4	8701.66	98023.6	146711	21668.4	95678.3	52073.5	25495.5	116906	12582.9	30413.7
P24468;P24468-2;P24468-3	NR2F2	COUP transcription factor 2;Isoform 2 of COUP transcription factor 2;Isoform 3 of COUP transcription factor 2	nucleoplasm,cytosol;;	;;	;;	TRUE	8434.67	18826	19549.6	14788.2	16633.2	10348.8	16670.4	13273.7	11832.1	19990.4	26682.9	31031.7	12782.7	18236.9	9315.83	17534.8	9861.67	17677.6
P24534	EEF1B2	Elongation factor 1-beta				TRUE	97344.7	104584	99294.6	107228	80772.2	74245.8	124713	103180	94776.1	218103	327965	307405	327773	230543	155754	343687	304960	263775
P24539	ATP5PB	ATP synthase F(0) complex subunit B1, mitochondrial				TRUE	36916.7	67560.4	62635.2	58944.9	57262.7	42354.2	67101.8	46127.6	51330.2	90638.4	160006	161925	141283	134287	128561	156884	133550	133037
P24666	ACP1	Low molecular weight phosphotyrosine protein phosphatase			acid phosphatase activity,protein binding	TRUE	54311.4	13992.9	11043.2	29508.4	22283.7	20717.4	37425.3	27509.1	36178.3	130298	18104.2	20579.4	29168.6	89172	25256.2	79270.5	120735	112923
P24752	ACAT1	Acetyl-CoA acetyltransferase, mitochondrial	mitochondrion			TRUE	142260	202052	180193	134825	143305	102367	129595	107282	113397	303623	464093	468567	341438	325533	253609	297893	302216	313904
P24844	MYL9	Myosin regulatory light polypeptide 9			protein binding	TRUE	7318344	88960936	84796288	87244656	78647088	56089492	78377904	61348896	73183136	23509848	343506400	318829952	353005888	293045376	203430912	274982240	229740400	291595104
P24928	POLR2A	DNA-directed RNA polymerase II subunit RPB1	nucleus	transcription from RNA polymerase II promoter	RNA polymerase II activity	TRUE	20936.3	15793.4	14366.2	27375	30200.3	34253.8	51123.2	37927.2	36505.3	91245.1	44838.9	59267.4	94569.6	105627	141093	221410	170441	159887
P24941	CDK2	Cyclin-dependent kinase 2	nucleoplasm,centrosome			TRUE	63748	109925	104667	82677.9	96409.2	71567.2	89255	70078.9	67839.3	265805	473764	531122	343349	504650	295545	407887	238765	308618
P25054	APC	Adenomatous polyposis coli protein	Golgi apparatus,plasma membrane			TRUE	3783.39	7128.33	4455.08	4157.56	5935.19	2295.51	3442.64	4744.63	2331.23	15758.4	15261.8	22172.8	10155.3	15256	9757.24	9255.48	11997.5	10082.8
P25205	MCM3	DNA replication licensing factor MCM3	nucleoplasm,centrosome			TRUE	21739	31446.9	30190.9	33620.5	38786.7	27852.8	40081	33634.3	32486.8	43260.5	65280.6	67641.7	91954.9	110214	69291.8	105647	97298.1	83337.5
P25311	AZGP1	Zinc-alpha-2-glycoprotein				TRUE	6881.26	15821.6	13585.2	3168.59	7394.35	10587.9	6895.29	5532.85	7516.97	23273.1	64658.6	73855.1	11662	10983.3	24490.8	21902.4	17714.1	24635.5
P25391	LAMA1	Laminin subunit alpha-1				TRUE	11110.2	7093.18	5846.35	3825.71	5204.93	3825.13	4941.09	4580.33	3806.45	104816	37642.3	9564.16	12971.1	29728.3	40697.4	24281.6	32650.3	30298.7
P25398	RPS12	Small ribosomal subunit protein eS12				TRUE	163392	265629	250762	183791	213863	122540	188084	130904	139577	323886	492227	495444	402559	396483	240045	364923	321507	322779
P25445;P25445-6	FAS	Tumor necrosis factor receptor superfamily member 6;Isoform 6 of Tumor necrosis factor receptor superfamily member 6	cytosol,plasma membrane,nuclear body;	;	protein binding;	TRUE	2093.55	7539.15	5377.79	6554.16	4782.3	1394.57	4583.16	2210.83	4545.25	29470.4	116507	27159.1	41111.9	20849.1	10973.4	29912.2	34047.4	38328
P25490	YY1	Transcriptional repressor protein YY1				TRUE	11853.3	12044.3	13058.1	20682.5	24985.7	12405.7	23039.4	17048	17739.3	24949.1	29288.8	30961.5	44515.6	42112.6	26511.2	60846.2	34200.1	38393
P25685	DNAJB1	DnaJ homolog subfamily B member 1	nucleoplasm			TRUE	21701.6	14881.1	14051.8	20443.5	22981	13014.2	20291	18263.9	17862.4	68532.7	27198.5	27203.8	26316.6	48672.9	9998.42	138496	60268	28829.2
P25686;P25686-2	DNAJB2	DnaJ homolog subfamily B member 2;Isoform 2 of DnaJ homolog subfamily B member 2	nucleus,proteasome complex,cytoplasm,endoplasmic reticulum membrane,inclusion body,nuclear membrane,perinuclear region of cytoplasm,cytoplasmic side of endoplasmic reticulum membrane;	positive regulation of protein ubiquitination,positive regulation of proteasomal ubiquitin-dependent protein catabolic process,regulation of protein localization,ERAD pathway,proteasome-mediated ubiquitin-dependent protein catabolic process,negative regulation of inclusion body assembly,negative regulation of protein deubiquitination;	protein binding,Hsp70 protein binding,polyubiquitin binding,ubiquitin protein ligase binding,proteasome binding,Requires Ontology;	TRUE	2998.03	4083.5	1562.82	5646.47	6990.54	2082.91	6767.88	1650.9	3538.92	85258.9	60096.1	3600.59	110766	91972.5	5552.94	57623.5	4802.11	74224.1
P25691;P78386	;KRT85	Keratin, type II microfibrillar, component 5;Keratin, type II cuticular Hb5	;	;	;	TRUE	41637.7	168381	149883	391159	566575	139752	75296	221361	172352	393278	1.22207e+06	1.31142e+06	3188800	4.54986e+06	1.35391e+06	486075	2.01798e+06	1.46681e+06
P25705	ATP5F1A	ATP synthase subunit alpha, mitochondrial				TRUE	1.92852e+06	3.91308e+06	3705405	3859421	4.20545e+06	2.78259e+06	4242908	3.37557e+06	3546607	2.51244e+06	6.19912e+06	5943879	6.35985e+06	6780416	3874925	6549419	5.284e+06	5.95343e+06
P25786;P25786-2	PSMA1	Proteasome subunit alpha type-1;Isoform Long of Proteasome subunit alpha type-1	nucleoplasm,centrosome;	;	;	TRUE	11412.5	10463.4	7270.97	11971.9	15664.1	10641.7	12529.9	11093	11897.5	9341.23	42296	15103.3	37475.7	53086.1	9170.82	40950.8	53057.4	23889.3
P25787	PSMA2	Proteasome subunit alpha type-2				TRUE	8990.19	3036.24	3102.38	2514.06	6001.35	6916.18	6291.15	10523.8	6828.73	43873.1	17527.6	11244.5	17732.1	25937.3	26550.7	37074.2	59909.8	48566.7
P25788;P25788-2	PSMA3	Proteasome subunit alpha type-3;Isoform 2 of Proteasome subunit alpha type-3	;	;	protein binding;	TRUE	6575.48	7312.15	7474.77	7450.92	8913.88	6458.12	6830.13	6044.99	8670.33	17553.6	18661.4	13542.5	28262.5	27505.4	11362.7	18236.8	8988.14	21716.1
P25789	PSMA4	Proteasome subunit alpha type-4	nucleoplasm,cytosol,intracellular membrane-bounded organelle			TRUE	45146.8	51801.2	53072.3	70898.2	89831.6	68845	81792.5	78721.1	78091.4	94740.8	110337	111740	151920	192786	153553	185134	213534	172622
P26006;P26006-1	ITGA3	Integrin alpha-3;Isoform 2 of Integrin alpha-3	;	;	;	TRUE	15118.1	23517	23983.7	14676.4	15257.8	9920.92	21007.4	11970.3	15083.8	20755.4	45470.5	42270.4	12469	6097.15	22137.4	29504.4	19060.9	22412.3
P26038	MSN	Moesin				TRUE	292049	137637	120339	183994	165923	106262	145100	121602	135418	565785	257413	249549	415370	324009	228546	303020	270155	306941
P26045	PTPN3	Tyrosine-protein phosphatase non-receptor type 3				TRUE	7533.98	7723.33	4730.17	3419.44	4802.4	4671.58	24605.6	6263.54	4798.76	18295.8	16836.1	3771.8	7742.53	3829.86	185.865	34879.2	9615.4	6044.41
P26196	DDX6	Probable ATP-dependent RNA helicase DDX6				TRUE	18380.6	9647.23	10339.6	16118.1	15130.5	12424.9	18897.3	16364.2	12810.5	25041.5	10877.8	9433.63	18844.1	21910.7	9389.63	15365.9	20933.4	14570
P26358;P26358-2;P26358-3	DNMT1	DNA (cytosine-5)-methyltransferase 1;Isoform 2 of DNA (cytosine-5)-methyltransferase 1;Isoform 3 of DNA (cytosine-5)-methyltransferase 1	;;	;;	;;	TRUE	2559.57	2243.83	1929.12	1812.33	3681.83	2206.74	4793.77	1845.61	2183.38	55481.9	47252.9	30378.9	13029.8	13880.7	16023	62284.6	14676.8	18091.7
P26368;P26368-2	U2AF2	Splicing factor U2AF 65 kDa subunit;Isoform 2 of Splicing factor U2AF 65 kDa subunit	nuclear speck;	;	protein binding;	TRUE	438696	316396	288227	315679	351556	543833	500296	495126	397845	1.06305e+06	689956	643357	760495	822820	1351482	1.20956e+06	1.3314e+06	996400
P26373	RPL13	Large ribosomal subunit protein eL13	nucleolus,endoplasmic reticulum,cytosol			TRUE	1.4448e+06	1.1416e+06	1.10674e+06	1.33299e+06	1.61564e+06	1.99767e+06	2.86752e+06	2.76662e+06	2.26063e+06	3867521	3.17629e+06	3323637	3.28459e+06	4.25165e+06	4.7707e+06	8.2393e+06	7.28018e+06	6.18073e+06
P26440;P26440-2	IVD	Isovaleryl-CoA dehydrogenase, mitochondrial;Isoform 2 of Isovaleryl-CoA dehydrogenase, mitochondrial	nucleoplasm,mitochondrion;	;	;	TRUE	11647.6	4690.64	5987.15	6794.63	7186.28	4538.57	8037.1	6069.37	5960.08	29916.3	11000.2	9932.46	13942	13464.8	8150.95	14780.5	13467	19618.3
P26572	MGAT1	Alpha-1,3-mannosyl-glycoprotein 2-beta-N-acetylglucosaminyltransferase				TRUE	6396.17	2459.94	4000.53	9890.47	6521.09	3678.19	11613.9	6673.12	7133.33	3240.09	8550.41	599.945	8889.9	4630.01	1283.07	13137.1	3725.85	5299.79
P26583	HMGB2	High mobility group protein B2				TRUE	15660.8	11408.1	12700.2	2330.89	9121.99	3994.37	4761.94	3153.24	2916.54	16975.9	8222.91	37328.1	9054.71	33610.2	7722.68	11858.4	10302.7	8734.06
P26599;P26599-1;P26599-2	PTBP1	Polypyrimidine tract-binding protein 1;Isoform 2 of Polypyrimidine tract-binding protein 1;Isoform 3 of Polypyrimidine tract-binding protein 1	;;	;;	protein binding;;	TRUE	41892.4	31023.7	30661.7	34574.3	34238.8	24202.7	38411.5	44601.9	32426.1	362319	269418	226830	253924	246638	203140	340709	394651	280915
P26639;P26639-2	TARS1	Threonine--tRNA ligase 1, cytoplasmic;Isoform 2 of Threonine--tRNA ligase 1, cytoplasmic	;	;	;	TRUE	22454.7	13290	14030.9	20111.1	21498.7	13750.4	26180.6	18243.8	22107.4	54207.6	17399.9	15940.2	34376.3	27318	9401.84	35972.3	28492.5	40941.4
P26640	VARS1	Valine--tRNA ligase	cytosol			TRUE	35645.9	32482.4	33483.8	44530.8	39062.9	30209	54867.6	44620.3	42600	76819	83444.7	88141.2	106739	88112.9	72489.6	158578	114066	102451
P26641	EEF1G	Elongation factor 1-gamma			protein binding	TRUE	272092	376682	369460	365223	319045	260698	418994	358643	320611	570836	725220	804276	692292	578350	565135	849772	720071	659256
P26885	FKBP2	Peptidyl-prolyl cis-trans isomerase FKBP2				TRUE	48141.1	15221.3	12208.2	10842.4	8009.48	16722.7	7316.56	3029.36	20563.8	588271	111894	74722.5	140752	155582	183775	401806	12285.7	131761
P27105	STOM	Stomatin				TRUE	57330.8	31371	26597.9	15179.4	13195.5	9885.91	12345.3	10298.6	11366.9	123120	48645.3	41159.4	24996.9	20493.3	16633	19800	17211.3	15775.1
P27144	AK4	Adenylate kinase 4, mitochondrial				TRUE	27892	20733.1	19234.3	19797.7	22486.6	16255.9	24847.7	22057	20543	185374	215048	151633	149006	117920	93305.1	232443	107585	215270
P27348	YWHAQ	14-3-3 protein theta				TRUE	180692	72016.8	71569.2	117463	124859	86943.5	102930	90489.8	100930	342615	164409	147198	286014	323113	184421	241316	191405	221641
P27361	MAPK3	Mitogen-activated protein kinase 3				TRUE	18422.8	14966.5	13287.4	18089.5	19877.6	11083.7	17009.7	15801.8	15164.8	25902.4	12331.3	21237.3	36125	35280.2	15074.2	24531.2	13945.8	21292.9
P27448;P27448-3;P27448-4;P27448-6	MARK3	MAP/microtubule affinity-regulating kinase 3;Isoform 3 of MAP/microtubule affinity-regulating kinase 3;Isoform 4 of MAP/microtubule affinity-regulating kinase 3;Isoform 5 of MAP/microtubule affinity-regulating kinase 3	;;;	;;;	;;;	TRUE	5155.33	5095.88	4962.54	5334.44	6063.52	2095.06	8036.03	3703.84	4003.05	12058.8	22127.2	16691.7	28449.4	33971.3	16195.5	33653.7	17974.6	19581.1
P27487	DPP4	Dipeptidyl peptidase 4				TRUE	7492.42	35621	34711.2	36072.5	23207.4	5495.76	7505.8	4243.59	5822.17	34427.8	106450	110585	155735	45618.3	24776.2	31657.5	13882.3	25081.4
P27635	RPL10	Large ribosomal subunit protein uL16				TRUE	581314	571818	513727	567780	658146	583891	1.02736e+06	979166	808905	1.062e+06	1.02519e+06	1.08262e+06	1.26299e+06	1.36022e+06	1.31186e+06	2.22403e+06	2.04486e+06	1.71737e+06
P27658	COL8A1	Collagen alpha-1(VIII) chain				TRUE	126109	86659	75055.9	24408.6	16738.3	28071	26898.3	18735.8	34370.1	43085.9	27182.9	33116.3	5062.03	2918.36	6536.27	8577.46	3150.44	4493.1
P27694	RPA1	Replication protein A 70 kDa DNA-binding subunit				TRUE	16149.3	12514.8	12187.2	19776.4	19616.5	13432.7	26797.2	19643.2	21463.2	46294.9	31442.7	27449	66128.2	57724.6	49955.5	75137.5	66585.7	69724.3
P27695	APEX1	DNA repair nuclease/redox regulator APEX1				TRUE	19246.8	26349	6263.22	5758.43	9405.31	3677.65	5457.75	6733.56	3974.56	23271.3	4600.27	8653.69	8198.95	14851	3693.22	6683.16	11496.6	4847.65
P27707	DCK	Deoxycytidine kinase				TRUE	6680.49	4038.17	7986.61	4809.94	11390.2	7434.97	13228.6	13152	5763	24380.8	10045.9	6538.53	17743.1	20811.6	17092.3	39456.4	26383.7	23347.9
P27708	CAD	Multifunctional protein CAD				TRUE	138081	215792	197977	192191	247244	124652	187325	140873	151206	251598	418629	418070	392521	508836	239608	363882	288963	322811
P27797	CALR	Calreticulin				TRUE	135530	51877.1	44060.9	71543.2	56631.8	32675.6	74017.4	61388.6	66625.4	286023	130471	97462.1	131440	116134	82027.8	161728	166030	136744
P27816;P27816-6	MAP4	Microtubule-associated protein 4;Isoform 6 of Microtubule-associated protein 4	cytosol,plasma membrane,microtubule cytoskeleton;	;	;	TRUE	20365.3	22295.9	20928.7	17456.6	18800	14267.8	16648.8	14343.2	18569.3	52087	71272.6	48321.9	45475.3	60799.8	105337	56691.3	71394.7	36278.6
P27824;P27824-2	CANX	Calnexin;Isoform 2 of Calnexin	endoplasmic reticulum,endoplasmic reticulum membrane;	;	protein binding;	TRUE	197587	84589.2	73726.5	110507	110398	74352.7	133265	110412	104867	592111	233914	209991	371522	377056	209267	410660	372268	311557
P28062;P28062-2	PSMB8	Proteasome subunit beta type-8;Isoform 2 of Proteasome subunit beta type-8	;	;	protein binding;	TRUE	15118.2	9019.98	9576.8	7894.24	10776.3	9161.55	7246.27	10312.1	6701.69	31523.8	2985.2	7489.42	8082.95	7862.43	14667	3641.24	15582.4	5395.13
P28065	PSMB9	Proteasome subunit beta type-9	cytosol			TRUE	3572.05	9003.41	8110.56	6176.84	6420.25	2215.34	3617.87	2822.6	6888.31	14438.9	31410.4	30709.7	21233.7	19605.9	11804.1	12069.6	11920.7	27395.4
P28066	PSMA5	Proteasome subunit alpha type-5	cytosol			TRUE	34546.1	46655.6	43568.6	50498.9	62284.8	47965	62638.8	55899	55599.9	186381	252499	275767	314419	389511	268178	368670	370398	399323
P28070	PSMB4	Proteasome subunit beta type-4				TRUE	6421.18	6859.47	8835.69	9336.32	11453.3	4621.51	8661.61	7455.04	7978.46	20939.3	15244.1	20805	17720.8	11439.7	15200.9	16941.5	16570.3	18222.5
P28072	PSMB6	Proteasome subunit beta type-6				TRUE	19107.4	19054.2	17066	10491.4	3190.14	1648.18	24133.5	8542.65	11978.9	2113.48	2173.25	4125.6	3959.12	6993.7	2705.01	3158.04	5488.09	3543.92
P28074	PSMB5	Proteasome subunit beta type-5	nucleoplasm,centrosome			TRUE	8823.51	20198.2	15645.4	14348	14616.5	11339.9	15758.2	16092.9	17903.4	36524.9	106607	68394.2	45598.3	40591.8	45317.6	35162.5	92881.7	28436.5
P28288	ABCD3	ATP-binding cassette sub-family D member 3	peroxisome,peroxisomal membrane,intracellular membrane-bounded organelle		protein binding	TRUE	93029.5	298328	273715	274807	298144	159541	287226	218401	196441	241130	862519	862304	861829	911584	393036	803921	653542	587736
P28289	TMOD1	Tropomodulin-1				TRUE	3289.89	45964.8	40896.7	11686.9	18412.7	4967.87	8583.34	5568.34	5099.53	15660.5	118025	95936.8	16176.2	24266.3	9858.9	27876.7	18210.3	14518.8
P28290	ITPRID2	Protein ITPRID2	nucleoplasm,cytosol,plasma membrane		protein binding	TRUE	22732.2	215517	201474	322903	303578	86430.3	133748	92313.5	141718	38319.8	739642	651134	1055317	1.04553e+06	246332	399203	263213	446280
P28300	LOX	Protein-lysine 6-oxidase			protein binding	TRUE	28945.7	42312.6	33269.1	82411.3	115690	66274	154153	131737	136923	65150.6	75804.1	89039	147863	218063	115528	316779	335008	280697
P28331;P28331-2	NDUFS1	NADH-ubiquinone oxidoreductase 75 kDa subunit, mitochondrial;Isoform 2 of NADH-ubiquinone oxidoreductase 75 kDa subunit, mitochondrial	mitochondrion;	;	protein binding;	TRUE	32078.7	65451.1	59172.5	57304.8	58659.4	41982.7	63653.5	52291.2	46980.1	109213	188959	194989	161149	166505	121604	182551	178721	171340
P28340	POLD1	DNA polymerase delta catalytic subunit				TRUE	12366.9	28404	23174.3	13506.9	13824.2	10911.8	16338.1	11131.4	12062.3	23868.6	45625.5	47468.9	24904.7	23309.3	13881.2	31897.2	18262.6	17410.7
P28347	TEAD1	Transcriptional enhancer factor TEF-1	nucleoplasm		protein binding	TRUE	11121.8	12391.8	10738.8	9408.92	7909.34	6070.74	8644.06	7094.39	7072.01	71868.7	41173	67177.6	26506.1	48338.2	16683.9	48159.1	28580.9	42557.7
P28370;P28370-2	SMARCA1	Probable global transcription activator SNF2L1;Isoform 2 of Probable global transcription activator SNF2L1	nucleoplasm,intracellular membrane-bounded organelle;	;	;	TRUE	13354.6	4380.4	6896.94	6027.86	5332.29	5259.39	6089.24	10438.1	6981.45	22467.5	6954.02	22119.7	17377.6	14282	14271	16398.3	35384	11716.4
P28482	MAPK1	Mitogen-activated protein kinase 1				TRUE	23487.3	13407.2	9379.8	17751.5	19904.2	13507	19497.6	23400	21003.7	32931.7	18216.8	11076.5	42596.1	20965.5	12191.8	26664.3	72937.5	49001.6
P28702;P28702-3	RXRB	Retinoic acid receptor RXR-beta;Isoform 2 of Retinoic acid receptor RXR-beta	nucleoplasm,nucleolus,cytosol;	;	protein binding;	TRUE	6719.76	30900.4	31565.6	19517.9	31632.9	31826.6	57307	29867.6	47595.8	3972.57	1197.74	3692.3	1039	8490.49	7825.99	2951.66	5486.9	4604.08
P28799	GRN	Progranulin	lysosome,endosome		protein binding	TRUE	282477	161051	169861	68989.8	77276.6	229270	128693	116810	92775.4	860394	482322	461682	100459	91676.5	747012	368850	398857	299708
P28838;P28838-2	LAP3	Cytosol aminopeptidase;Isoform 2 of Cytosol aminopeptidase	;	;	;	TRUE	17477	8062.82	6055.7	5407.17	8342.68	3327.49	10888.4	4923.26	6626.36	35345.4	13566	11344.6	20333.8	16683.6	7008.14	19819.5	26666.1	21371.9
P28907	CD38	ADP-ribosyl cyclase/cyclic ADP-ribose hydrolase 1	plasma membrane			TRUE	10848.8	3962.46	3695.15	3421.99	5561.77	1892.65	3221.78	3984.29	2045.11	9822.06	3446.91	6312.46	5942.73	10899.6	2174.75	4896.66	8380.83	2857.2
P29218;P29218-3	IMPA1	Inositol monophosphatase 1;Isoform 3 of Inositol monophosphatase 1	;	;	protein binding,identical protein binding;	TRUE	2193.28	9661.36	7281.41	6352.72	10752.8	3256.02	8488.12	7264.35	6054.86	10667.9	14474.3	18166.4	18363.7	22731	13307.3	22587.6	17370.5	19815.3
P29317	EPHA2	Ephrin type-A receptor 2				TRUE	105545	131696	109477	115532	108881	56623.3	109254	79794.8	80059.4	358316	561372	623470	600334	529944	329187	491814	443599	365906
P29323;P29323-2;P29323-3	EPHB2	Ephrin type-B receptor 2;Isoform 2 of Ephrin type-B receptor 2;Isoform 3 of Ephrin type-B receptor 2	nucleoplasm,plasma membrane;;	;;	protein binding;;	TRUE	101971	98952.6	91742.6	86634.9	81073	51954.7	84064	66239.3	61848	329984	304645	384696	299056	209991	130279	240836	177305	206901
P29350;P29350-2;P29350-3;P29350-4	PTPN6	Tyrosine-protein phosphatase non-receptor type 6;Isoform 3 of Tyrosine-protein phosphatase non-receptor type 6;Isoform 2 of Tyrosine-protein phosphatase non-receptor type 6;Isoform 4 of Tyrosine-protein phosphatase non-receptor type 6	nucleoplasm,nucleolus;;;	;;;	protein binding;;;	TRUE	1922.16	3586.96	1718.83	6436.56	5651.92	2423.45	12259.2	10850	8792.03	4799.45	11171.3	3662.07	3614.46	11341.3	6168.49	16209.5	21138.6	8048.44
P29353;P29353-2;P29353-3;P29353-6;P29353-7	SHC1	SHC-transforming protein 1;Isoform p52Shc of SHC-transforming protein 1;Isoform p46Shc of SHC-transforming protein 1;Isoform 6 of SHC-transforming protein 1;Isoform 7 of SHC-transforming protein 1	;;;;	negative regulation of angiogenesis,positive regulation of cell proliferation in bone marrow,regulation of superoxide metabolic process;;;;	protein binding;;;;	TRUE	7376.64	6244.69	6126.31	11046.1	16186.6	8371.9	13059.9	15762.6	9688.86	6143.55	13084.2	11528.1	28085.2	22108.2	30047.7	14749.6	67738.8	33466.2
P29372;P29372-2;P29372-4;P29372-5	MPG	DNA-3-methyladenine glycosylase;Isoform 2 of DNA-3-methyladenine glycosylase;Isoform 3 of DNA-3-methyladenine glycosylase;Isoform 4 of DNA-3-methyladenine glycosylase	nucleoplasm,cytosol;;;	;;;	protein binding;;;	TRUE	9455.63	8060.47	7379.29	7138.15	7416.68	7322.31	6370.37	7878.81	6458.87	26730.8	14277	15066.9	29370.3	16896.9	37845.8	24648.7	14392.6	27626.8
P29375;P29375-2	KDM5A	Lysine-specific demethylase 5A;Isoform 2 of Lysine-specific demethylase 5A	;	;	;	TRUE	4630.88	6212.34	7195.54	6852.22	7427.27	9187.67	9797.19	10083.9	8637.54	8994.48	11385.1	17872.6	16571.5	30078.8	24961.5	18677.2	67994.5	51529.8
P29401;P29401-2	TKT	Transketolase;Isoform 2 of Transketolase	nucleoplasm,nuclear body;	;	;	TRUE	67283.5	83736.2	82481	78800	88569.8	53908.9	81202.7	67213.7	74153.1	170555	202865	201536	185314	197288	170771	194260	193270	195761
P29558;P29558-2	RBMS1	RNA-binding motif, single-stranded-interacting protein 1;Isoform 2 of RNA-binding motif, single-stranded-interacting protein 1	cytosol;	;	protein binding;	TRUE	96431.1	46988.3	43577.6	56483.7	74493.2	56517.6	88376.7	78983.1	69851.5	439768	188034	148619	215401	287733	271273	419057	377649	308806
P29590;P29590-11;P29590-12;P29590-13;P29590-2;P29590-3;P29590-5;P29590-8;P29590-9	PML	Protein PML;Isoform PML-11 of Protein PML;Isoform PML-12 of Protein PML;Isoform PML-13 of Protein PML;Isoform PML-5 of Protein PML;Isoform PML-8 of Protein PML;Isoform PML-4 of Protein PML;Isoform PML-2 of Protein PML;Isoform PML-3 of Protein PML	nucleus,nucleolus,cytoplasm,nuclear matrix,PML body,nuclear membrane;;;;;;;;	positive regulation of defense response to virus by host,chromatin remodeling,protein targeting,apoptotic process,intrinsic apoptotic signaling pathway in response to DNA damage,negative regulation of cell growth,PML body organization,positive regulation of telomere maintenance,negative regulation of telomere maintenance via telomerase,negative regulation of translation in response to oxidative s…	transcription coactivator activity,protein binding,zinc ion binding,identical protein binding,protein heterodimerization activity,cobalt ion binding;;;;;;;;	TRUE	4734.51	6671.78	6908.1	7379.76	7355.34	4086.76	6117.58	5616.1	4204.17	18771.7	32206.3	45748.4	28129.1	33145.7	20230.4	33346.3	27273	33211.1
P29597	TYK2	Non-receptor tyrosine-protein kinase TYK2				TRUE	25617.9	39953.1	38765.5	40955.3	45684.7	34625.5	49666.8	42012.4	42587.1	39183.1	73282.5	71827.5	55717.6	60263.9	61882.5	84030.6	73274.8	53658.5
P29692	EEF1D	Elongation factor 1-delta	nucleus,fibrillar center,nucleoplasm,cytoplasm,cytosol	cytoplasmic translational elongation,cellular response to heat,positive regulation of transcription from RNA polymerase II promoter	RNA polymerase II core promoter proximal region sequence-specific DNA binding,protein binding,heat shock protein binding,Requires Ontology	TRUE	119246	147062	136792	155776	113882	89660.9	156352	136472	118542	521977	513727	492310	603018	411635	326387	599533	557549	467576
P29692-3	EEF1D	Isoform 3 of Elongation factor 1-delta				TRUE	1922.33	2803.22	2881.43	2714.06	1119.98	1138.91	1871.42	1141.24	1685.42	3491.11	104260	60445.9	120918	33417.4	36042.2	5744.1	3559.97	5854.08
P29966	MARCKS	Myristoylated alanine-rich C-kinase substrate				TRUE	34933.7	27568.4	16804.8	6953.13	12874.9	6754.31	9337.16	4410.59	8557.81	284593	218596	374026	61388.1	137359	46417.6	104767	35600.9	78748.3
P29992	GNA11	Guanine nucleotide-binding protein subunit alpha-11				TRUE	84277.5	86414.1	83867.7	91326.9	73808.5	41719.9	68997.6	46764.9	55262.6	105584	125252	123718	122673	105787	67720.1	85967.9	70991.5	78518.6
P30038;P30038-3	ALDH4A1	Delta-1-pyrroline-5-carboxylate dehydrogenase, mitochondrial;Isoform 3 of Delta-1-pyrroline-5-carboxylate dehydrogenase, mitochondrial	mitochondrion,cytosol;	;	;	TRUE	19231	7356.62	9152.56	11031.7	12169.2	7885.15	9867.8	9068.57	6747.85	26872.7	13635.4	17013.5	16826.6	18374.2	20935.4	16887.9	19184	20318.4
P30040	ERP29	Endoplasmic reticulum resident protein 29			protein binding	TRUE	7526.63	6256.33	6349.9	5414.6	4071.07	4788.04	6377.67	4026.4	5960.7	15304.1	9205.89	7865.84	8297.32	4802.97	6078.47	9682.39	11758.8	12408.9
P30041	PRDX6	Peroxiredoxin-6				TRUE	320972	130677	120358	193140	193195	147724	233070	190560	205951	377017	148098	151784	217715	207194	196589	305395	241854	258624
P30043	BLVRB	Flavin reductase (NADPH)				TRUE	52442.2	12521.3	9416.28	24756.2	27946.4	18252.3	28613.4	28797.7	27565.8	116152	28915.2	23759.2	51506.7	56135.6	45503.2	64149.3	66098.9	67678.3
P30044;P30044-2	PRDX5	Peroxiredoxin-5, mitochondrial;Isoform Cytoplasmic+peroxisomal of Peroxiredoxin-5, mitochondrial	cytoplasm,mitochondrion,peroxisome,peroxisomal matrix;	response to oxidative stress,positive regulation of collagen biosynthetic process,hydrogen peroxide catabolic process,negative regulation of oxidoreductase activity,regulation of apoptosis involved in tissue homeostasis,NADPH oxidation,cellular oxidant detoxification,reactive nitrogen species metabolic process;	receptor binding,thioredoxin peroxidase activity,antioxidant activity,identical protein binding,peroxynitrite reductase activity;	TRUE	200888	57271.1	50771.7	92623.2	95877.5	70230.2	110456	97284.7	101928	586454	134171	111564	307382	257467	205515	346291	314882	304326
P30048;P30048-2	PRDX3	Thioredoxin-dependent peroxide reductase, mitochondrial;Isoform 2 of Thioredoxin-dependent peroxide reductase, mitochondrial	nucleoplasm,cytosol,plasma membrane,intracellular membrane-bounded organelle;	;	;	TRUE	90415.1	64284.4	62941.5	52772.1	59210.3	39259.5	71991.4	56251.7	59538.3	119658	82527	81290.5	76348.4	79231.1	54718	97029.3	85341.8	81322.2
P30049	ATP5F1D	ATP synthase subunit delta, mitochondrial				TRUE	26510.1	20925	17896.7	16749	9614.83	10140	20295.6	12091.6	14661.5	53645.8	62286.2	64640	87748	47303.3	51794.1	94997.8	67064.2	79557.5
P30050	RPL12	Large ribosomal subunit protein uL11			protein binding	TRUE	440790	337507	314298	316144	441312	450415	775663	770068	594130	1100962	827274	816985	851500	1.16798e+06	1.07716e+06	1.86641e+06	1.9444e+06	1.50371e+06
P30084	ECHS1	Enoyl-CoA hydratase, mitochondrial				TRUE	55208.4	10078.7	7741.72	10177.1	6892.61	10509	10357.7	7580.65	12110.5	157195	23185	15829.1	19376.2	11722.4	26719.9	22343.2	17052.7	33126.7
P30085;P30085-3	CMPK1	UMP-CMP kinase;Isoform 3 of UMP-CMP kinase	nucleoplasm,nucleolus;	;	protein binding;	TRUE	90933.9	24822.2	24239.5	30021.1	32391.9	19914.4	45003.4	38574.9	41406.7	233625	20151.1	29218	23307.9	64225.4	14746.9	88746.1	57256	113351
P30101	PDIA3	Protein disulfide-isomerase A3				TRUE	85579.5	42865.2	42032.8	84412.1	51001.4	44431.8	100135	82219.6	76217.3	174837	84116.6	81429.7	216892	136448	115908	264918	190123	196389
P30153	PPP2R1A	Serine/threonine-protein phosphatase 2A 65 kDa regulatory subunit A alpha isoform				TRUE	84110.6	55779.2	56561	88860.4	100141	58803.9	106397	91445.3	98870.2	328908	174326	183716	291051	369587	234341	353945	335930	324831
P30154;P30154-2;P30154-4	PPP2R1B	Serine/threonine-protein phosphatase 2A 65 kDa regulatory subunit A beta isoform;Isoform 2 of Serine/threonine-protein phosphatase 2A 65 kDa regulatory subunit A beta isoform;Isoform 4 of Serine/threonine-protein phosphatase 2A 65 kDa regulatory subunit A beta isoform	;;	;;	protein binding;;	TRUE	16285.5	15006.3	12909.2	14935.5	19369.8	4159.81	22524.1	8881.73	10982.9	63155.7	37547	50850.4	65876.4	54043.9	5990.3	88205.9	19034.8	39702.2
P30260;P30260-2	CDC27	Cell division cycle protein 27 homolog;Isoform 2 of Cell division cycle protein 27 homolog	nucleoplasm;	;	;	TRUE	121763	119784	102015	151308	164022	126305	180152	147133	154952	238168	270068	251261	422405	383641	307167	550201	479885	418377
P30419	NMT1	Glycylpeptide N-tetradecanoyltransferase 1	cytosol,plasma membrane			TRUE	11869.7	5965.57	4069.31	6617.05	6714.74	5389.44	9004.55	8650.04	7586.08	24637.6	11932.5	13254.8	18694	21974.6	17257.6	21272.2	21724.8	16155.3
P30519;P30519-2	HMOX2	Heme oxygenase 2;Isoform 2 of Heme oxygenase 2	;	;	;	TRUE	15671.7	9481.04	10761.2	15162.5	13486.2	7138.42	13958.5	13147.5	11572.3	52704.9	27846.9	45131.3	50065.2	41770.8	26238.7	63153.6	37881.9	47041.5
P30520	ADSS2	Adenylosuccinate synthetase isozyme 2				TRUE	7899.99	4858.68	6340.83	7625.77	7205.26	3179.72	5551.08	3768.78	4622.78	7144.35	11937.1	15573.7	21159.9	16873.9	3815.47	6978.18	7369.6	8143.53
P30530;P30530-2	AXL	Tyrosine-protein kinase receptor UFO;Isoform Short of Tyrosine-protein kinase receptor UFO	plasma membrane,actin cytoskeleton,intracellular membrane-bounded organelle;	;	;	TRUE	13510.2	24083.7	19970.2	6887.85	11292.4	7460.63	11358.5	11224.3	7282.05	23475.4	48216.5	41175.7	11086.7	26283	14957.4	18772.2	28033.5	10576.8
P30536	TSPO	Translocator protein	mitochondrion,cytosol,intracellular membrane-bounded organelle			TRUE	30622.9	61003.1	59663.3	23094.8	21891.6	17791.3	24572.7	15109.1	19420.5	173193	51504.5	65102.3	86822.2	21090.2	58963.1	125650	73978.7	123455
P30622;P30622-1;P30622-2	CLIP1	CAP-Gly domain-containing linker protein 1;Isoform 2 of CAP-Gly domain-containing linker protein 1;Isoform 3 of CAP-Gly domain-containing linker protein 1	;;	;;	protein binding,identical protein binding;;	TRUE	27380.7	6953.4	6304.09	12592.7	11529.8	5528.27	6764.7	3461.79	5569.9	200073	29647.2	23270.2	83669.2	80161.1	23931.5	57807.2	16441.5	26768.6
P30626;P30626-2;P30626-3	SRI	Sorcin;Isoform 2 of Sorcin;Isoform 3 of Sorcin	nucleoplasm,cytosol;;	;;	protein binding,identical protein binding;;	TRUE	16007.2	4041.93	2381.56	6056.8	7668.69	5695.11	6326.13	6359.81	5412.14	32741.6	8502.12	6509.42	13326.9	18342.4	10351.9	16080.7	16381.7	11089.9
P30740	SERPINB1	Leukocyte elastase inhibitor	cytoplasmic ribonucleoprotein granule			TRUE	5925.77	3591.18	3323.87	3766.29	2923.33	2691.04	7228.33	2293.92	4430.01	43308.8	16400.7	15274.4	19079.7	11075.1	12661.3	29562	6140.32	17827.6
P30825;P52569;P52569-3	SLC7A1;SLC7A2;SLC7A2	High affinity cationic amino acid transporter 1;Cationic amino acid transporter 2;Isoform 3 of Cationic amino acid transporter 2	;plasma membrane,cell junction;	;L-amino acid transport,amino acid import across plasma membrane,L-arginine import across plasma membrane,L-alpha-amino acid transmembrane transport,arginine transmembrane transport;	;amino acid transmembrane transporter activity,L-amino acid transmembrane transporter activity,L-arginine transmembrane transporter activity;	TRUE	3985.46	5179.07	4754.09	4102.15	3363.01	1261.96	5386.27	3313.82	2287.46	11839.5	29157	1829.55	12521.4	7992.37	3772.97	15451.8	735.394	2568.86
P30837	ALDH1B1	Aldehyde dehydrogenase X, mitochondrial				TRUE	19791.3	36597.9	32439.8	17463.1	23131.6	10770.4	21739.8	16526.6	13838.5	35031	72789.3	74627.9	27891.4	36130.9	23203.6	42071.8	33671.3	31569.4
P30876	POLR2B	DNA-directed RNA polymerase II subunit RPB2				TRUE	26098.3	24082.6	22350.3	25038.6	28388.8	32303.4	42743.7	34614.2	32344.1	63530.7	68827	66715.6	66277.7	83204	90388.9	131783	108774	106534
P31025	LCN1	Lipocalin-1				TRUE	2503.27	4946.67	2742.5	3088.28	3812.74	5336.65	4371.55	2844.26	4108.34	5041.36	9553.8	5220.72	6728.03	7889.05	9090.11	10294.9	6678.59	11367.1
P31040;P31040-3	SDHA	Succinate dehydrogenase [ubiquinone] flavoprotein subunit, mitochondrial;Isoform 3 of Succinate dehydrogenase [ubiquinone] flavoprotein subunit, mitochondrial	nucleolus,mitochondrion;	;	;	TRUE	11588.7	5238.15	5643.43	4776.28	7528.57	5028.25	9281.47	4388.45	3939.29	24222.8	20607	38676.8	41784.6	43317.1	16714.2	28863.5	47679.3	32166.6
P31146	CORO1A	Coronin-1A				TRUE	9346.86	1651.65	2593.94	8266.79	8225.22	5392.71	6436.8	5617	4964.2	19679.2	1931.69	10311.6	20810.7	5916.69	5732.95	8164.93	13243.9	5495.48
P31150	GDI1	Rab GDP dissociation inhibitor alpha				TRUE	12622	4358.79	2647.56	7134.9	5546.8	3986.41	6133.08	6836.18	7392.1	33049.1	7400.64	5346.79	45364	20123.8	7632.85	26705.1	20430.2	14879.9
P31151	S100A7	Protein S100-A7				TRUE	2908.99	6257.65	1935.53	5772.76	7356.45	3664.5	5199.05	2029.27	7746.07	4742.52	6901.02	2284.53	11311.7	10489.9	6107.82	10016	3051.95	7953.29
P31153	MAT2A	S-adenosylmethionine synthase isoform type-2				TRUE	35084.3	30523.5	30760.4	30377.4	38338.1	26792.4	36717.6	32343.9	33133.7	33709.5	40923.9	33530.9	44122.3	48547.4	26641.6	41527.8	38648.2	40709.9
P31321	PRKAR1B	cAMP-dependent protein kinase type I-beta regulatory subunit				TRUE	5696.3	4594.99	4884.3	4614.69	6076.21	3544.86	5452.64	4568.38	2381.78	71761.9	25529.3	34873.4	37318.1	50125	48109.7	54374.9	92547.5	50682.7
P31431;P31431-2	SDC4	Syndecan-4;Isoform 2 of Syndecan-4	;	;	;	TRUE	772.938	1397.96	916.603	1045.33	716.742	1193.97	1462.53	907.632	285.723	15450.3	11553.7	6073.76	7740.41	3768.08	9330.18	12070.2	7204.55	9103.94
P31641	SLC6A6	Sodium- and chloride-dependent taurine transporter				TRUE	3015.11	2840.86	2972.5	8280.28	5680.32	5392.27	7212.87	7593.85	5141.03	2100	14002.2	4024.22	14676.1	9634.31	6498.47	10971.1	10635.4	8417.1
P31689	DNAJA1	DnaJ homolog subfamily A member 1	cytosol,microtubule cytoskeleton			TRUE	115038	173827	160102	181617	210284	173856	223499	202760	192919	387031	704493	697237	829559	877526	690219	906288	900648	772840
P31751;P31751-2	AKT2	RAC-beta serine/threonine-protein kinase;Isoform 2 of RAC-beta serine/threonine-protein kinase	nucleoplasm,cytosol,intracellular membrane-bounded organelle;	;	protein binding;	TRUE	2531.63	1819.06	3642.76	5289.78	6904.4	2318.33	4725.6	2382.34	1690.7	14395.6	3499.99	10539.1	27416.2	30016	6574.26	11721.5	12446.2	3694.86
P31930	UQCRC1	Cytochrome b-c1 complex subunit 1, mitochondrial				TRUE	46231.9	81924.9	69226	75611.2	83304.5	53063.9	87390	61059.7	67723.3	115642	157586	175895	192108	241816	146072	238748	165811	182069
P31937	HIBADH	3-hydroxyisobutyrate dehydrogenase, mitochondrial				TRUE	40442.6	4611.19	4012.99	4467.4	7634.03	4678.22	6594.02	10170.3	6426.14	49860.8	4378.19	4727.51	7233.96	11058.5	5262.88	7517.05	10932.8	6458.56
P31939;P31939-2	ATIC	Bifunctional purine biosynthesis protein ATIC;Isoform 2 of Bifunctional purine biosynthesis protein ATIC	cytosol,plasma membrane;	;	;	TRUE	17756.8	8288.09	8646.5	14547	14383.5	9088.66	14116.7	13132.1	11824.2	79685.5	22197.5	19244.6	32572.7	35694.3	17837.2	51026.6	39185.9	40803.3
P31942;P31942-2	HNRNPH3	Heterogeneous nuclear ribonucleoprotein H3;Isoform 2 of Heterogeneous nuclear ribonucleoprotein H3	nucleoplasm;	;	protein binding;	TRUE	262693	77794.3	72452.8	73175.1	151089	30734.1	66599	40854.3	47152.3	1.02606e+06	373140	319076	337788	739225	100157	297030	174050	202049
P31943	HNRNPH1	Heterogeneous nuclear ribonucleoprotein H				TRUE	1.13329e+06	836976	771162	1.0029e+06	1464496	767741	1.36032e+06	1.16162e+06	939477	4624945	3298691	3.06398e+06	3.84724e+06	6094942	3.22697e+06	5.51052e+06	5.02356e+06	4.0723e+06
P31944	CASP14	Caspase-14				TRUE	18784.2	39969.9	26614.9	3986.29	6730.49	24813.3	16170.4	5027.32	6191.22	96612.3	123218	129824	12594.3	20393.2	70379.4	52708.2	19166.9	28537.4
P31946;P31946-2	YWHAB	14-3-3 protein beta/alpha;Isoform Short of 14-3-3 protein beta/alpha	cytosol;	;	;	TRUE	1.18718e+06	554862	548839	759760	791769	590505	696551	578301	637051	3.12278e+06	1.06013e+06	1.1245e+06	1.65761e+06	1.79544e+06	1.32465e+06	1.38764e+06	1.30479e+06	1.38707e+06
P31947	SFN	14-3-3 protein sigma	cytosol			TRUE	15642.7	3393.63	4459.79	31601	36970.1	53617.4	61868.4	63650.6	55241.3	104593	19302.3	26456.2	233255	276695	497295	466366	549971	464664
P31948;P31948-2	STIP1	Stress-induced-phosphoprotein 1;Isoform 2 of Stress-induced-phosphoprotein 1	;	;	;	TRUE	26289	22311.9	27132.3	21360.1	16936.4	18850.8	18179.6	16995.1	21254.7	74262.1	68500.1	80471.8	63314.5	45490.2	48022.7	67578.7	61288.4	46700.4
P31949	S100A11	Protein S100-A11				TRUE	104426	27818.1	29705.4	46732	56386.3	39253.4	61546.3	52161.9	49027.8	288619	67902.1	73663	115420	122914	122973	152399	178906	121916
P32119	PRDX2	Peroxiredoxin-2				TRUE	23039.2	17207.6	14315.6	10839	14349.5	20027	17911.8	22929.9	17130.9	83245.3	33309.7	45094.5	29283	61019.5	41407.9	37639.2	51440.8	45792.7
P32121;P32121-2;P32121-3;P32121-4;P32121-5	ARRB2	Beta-arrestin-2;Isoform 3 of Beta-arrestin-2;Isoform 2 of Beta-arrestin-2;Isoform 4 of Beta-arrestin-2;Isoform 5 of Beta-arrestin-2	nucleoplasm,cytosol,plasma membrane;;;;	;;;;	;;;;	TRUE	1535.95	925.689	414.664	351.839	2042.13	656.86	1182.11	625.007	469.567	18287.2	5043.09	35771.8	7718.48	16316.7	2977.43	7325.19	40242	11446
P32322;P32322-3	PYCR1	Pyrroline-5-carboxylate reductase 1, mitochondrial;Isoform 3 of Pyrroline-5-carboxylate reductase 1, mitochondrial	;	;	;	TRUE	12756.4	14490.8	13542.9	18836.7	21179.6	17574.3	46708.6	25683.4	26164.8	74094.2	89040.9	78278.1	97664	99097.4	83707.6	247342	165435	189344
P32856;P32856-2;P32856-3	STX2	Syntaxin-2;Isoform 1 of Syntaxin-2;Isoform 2 of Syntaxin-2	;;	;;	protein binding,identical protein binding;;	TRUE	3273.03	3476.08	2280.68	2625.39	1788.74	2490.35	3641.75	2266.92	2253.4	6431.93	10122.6	5290.31	6686.69	3308.1	6163.6	10573.4	6270	6021.37
P32969	RPL9	Large ribosomal subunit protein uL6				TRUE	141180	190110	253161	304117	428130	184028	268273	262047	225497	866388	998627	970005	927765	1.05014e+06	843852	1.43556e+06	1291948	856499
P33121;P33121-2;P33121-3	ACSL1	Long-chain-fatty-acid--CoA ligase 1;Isoform 2 of Long-chain-fatty-acid--CoA ligase 1;Isoform 3 of Long-chain-fatty-acid--CoA ligase 1	;;	;;	;;	TRUE	5436.97	5416.08	4959.37	14074.8	14026	7530.64	13546.3	9244.18	10508.4	11500.2	11860.5	8016.33	23188.9	16383.7	14672.4	25293.5	16104.5	19038.5
P33176	KIF5B	Kinesin-1 heavy chain				TRUE	28326.8	17032.7	16840.4	23938.6	27521.5	17689.5	28867	30034.8	25900.8	148392	61785	41343.3	120542	55296.9	59048.5	106642	109001	110163
P33527;P33527-3;P33527-9	ABCC1	Multidrug resistance-associated protein 1;Isoform 3 of Multidrug resistance-associated protein 1;Isoform 9 of Multidrug resistance-associated protein 1	plasma membrane;;	;;	;;	TRUE	23581.6	28078.5	26738.8	37883.8	32930.1	19009.8	35822.2	26140.1	25369.1	89430.1	99481.9	91874.2	105086	104276	55686.1	95285.2	85510.9	89839.9
P33897	ABCD1	ATP-binding cassette sub-family D member 1				TRUE	6598.46	13751.4	12002.7	13690.1	10018.9	7516.76	8851.52	3456.52	6514.33	6184.98	16466.1	12324.2	8844.11	11334	10396	31900.1	14161.1	19641.7
P33947	KDELR2	ER lumen protein-retaining receptor 2				TRUE	13133.9	56327.1	61461	28406.6	41873.4	10238.3	91013.8	12223.8	21774.4	41105.2	113216	141655	78731.6	87068.3	26037.3	177231	32277.8	45971.1
P33981;P33981-2	TTK	Dual specificity protein kinase TTK;Isoform 2 of Dual specificity protein kinase TTK	;	;	protein binding;	TRUE	2334.77	6225.98	7129.36	6456.41	8965.85	4523.58	7052.16	5675.35	6235.69	6570.4	9397.46	12343.7	14843.2	16069.3	8007.07	16047.3	12213.6	11926.8
P33991	MCM4	DNA replication licensing factor MCM4				TRUE	37733.2	76890.6	69707.3	81275.7	93023.1	61049.8	97806.3	77868	81262.6	101653	182765	195783	217773	240277	155646	254789	218026	220266
P33992	MCM5	DNA replication licensing factor MCM5				TRUE	29170.9	32303.3	31595.1	32596.9	49810.7	27009	44818.5	38680.9	41704.5	53703.1	79957.8	53943.9	73005.6	96484	58796	95105	88204.1	100424
P33993	MCM7	DNA replication licensing factor MCM7	nucleoplasm,cytosol		protein binding	TRUE	137106	304738	286842	276725	343597	216565	355182	275570	277189	350886	802594	749891	733985	898662	543469	961595	757600	732667
P34896;P34896-2	SHMT1	Serine hydroxymethyltransferase, cytosolic;Isoform 2 of Serine hydroxymethyltransferase, cytosolic	nucleoplasm,cytosol;	;	;	TRUE	13107.3	4621.3	4555.33	5566.5	13343.6	3957.43	4016	4173.92	3763.54	67906.9	23973.2	13344.2	22518.8	35604.8	11466.2	18606.7	16334	13795.7
P34897;P34897-3	SHMT2	Serine hydroxymethyltransferase, mitochondrial;Isoform 3 of Serine hydroxymethyltransferase, mitochondrial	nucleus,cytoplasm,mitochondrion,microtubule cytoskeleton;	glycine metabolic process;	;	TRUE	209919	188677	183777	195467	181279	145220	244463	189986	174725	317539	302023	290885	299096	313978	245570	368677	339373	303802
P34932	HSPA4	Heat shock 70 kDa protein 4				TRUE	34609.1	18134.3	16373.4	20885.2	20490.5	13363.6	20139	19165	22482.4	65000.2	23392.4	31106.4	31115.4	27296.9	27121.3	33956.2	27558.8	38380.9
P34949;P34949-2	MPI	Mannose-6-phosphate isomerase;Isoform 2 of Mannose-6-phosphate isomerase	;	;	protein binding;	TRUE	663.003	1953.87	590.543	669.148	463.156	1195.39	1274.37	1069.89	1064.49	15704	45419.3	41374.6	47706.9	17074.2	14515.3	15157.6	14388.7	40037.3
P35052	GPC1	Glypican-1	nucleoplasm,cytosol,plasma membrane			TRUE	57069.2	123224	111150	141023	112206	43668.3	57915.5	22847.6	46621.2	141361	249267	220883	357945	228255	70936.2	123823	46270.6	102083
P35080-2	PFN2	Isoform IIb of Profilin-2				TRUE	54142.4	14448.9	13058.9	30740.3	30416.2	20116.4	38317.6	27667.8	29927.6	104292	21484.1	13683.9	31512.9	37218.8	62616.2	42388.4	85156.1	60312.2
P35221	CTNNA1	Catenin alpha-1	plasma membrane,cell junction,intracellular membrane-bounded organelle		protein binding	TRUE	510718	526730	487235	426119	381929	212666	273468	217202	244396	937953	952547	974247	804139	744652	353543	474910	415122	462138
P35222	CTNNB1	Catenin beta-1				TRUE	403543	439408	399220	339663	330643	182282	239545	190178	199322	835909	949826	959972	842047	828895	408836	595440	451431	471871
P35226;P35227	BMI1;PCGF2	Polycomb complex protein BMI-1;Polycomb group RING finger protein 2	;	;	;	TRUE	6601.94	8914.57	4033.37	2420.72	7584.56	6327.88	8639.29	8679.88	8184.83	21639.5	21951.4	17274.9	6156.7	13733.8	32918.8	28027.7	29183.3	23854.7
P35232	PHB1	Prohibitin 1	mitochondrion			TRUE	62810.3	101260	92030.9	115540	93815.1	74154.6	134551	95456.2	101655	160415	194519	203439	251818	175395	207468	285949	251244	222070
P35237	SERPINB6	Serpin B6				TRUE	14089.4	6366.34	8380.29	11276.8	13039.7	7360.32	12016.6	13029.4	13102.1	25109.6	15386.4	17993.8	23193.1	25283.3	14900.4	26042.4	25174.9	30115.1
P35241	RDX	Radixin	plasma membrane			TRUE	828925	313705	276658	379242	392574	264005	381589	293652	343862	2098155	693897	706471	869372	786028	642071	893123	785692	852497
P35244	RPA3	Replication protein A 14 kDa subunit				TRUE	10100.9	7820.53	7247.49	6038.2	6906.3	4889.56	9868.57	6652.82	6699.68	30059.5	35349.2	23586.8	18221.8	30435.7	12351.9	29543.4	21245.9	17926.1
P35249	RFC4	Replication factor C subunit 4	nucleoplasm			TRUE	56431.1	53645.5	53963.2	38317.8	37860.5	37086.7	75692.9	57023.8	57906.6	154473	97260	110032	73460.3	75341.5	112915	156582	132541	140806
P35250	RFC2	Replication factor C subunit 2			protein binding	TRUE	49577.5	63198.4	57237.1	50545.9	52655.4	45988.6	76065.8	63806.8	61504.4	100926	131035	123255	120910	114439	92740.1	180800	201176	131351
P35251;P35251-2	RFC1	Replication factor C subunit 1;Isoform 2 of Replication factor C subunit 1	nucleoplasm;	;	;	TRUE	30776.1	26648.3	22628	18913.2	28885.9	25989.5	55928.3	41487.9	39898.8	31002.7	29185.5	26917	24443.3	23687.4	30126.4	71002.5	56797.4	50316
P35268	RPL22	Large ribosomal subunit protein eL22				TRUE	140589	94216.9	87490.1	102843	118085	94843.2	149425	132877	142574	593838	291214	192860	319098	713857	45503.3	119717	81089.2	298556
P35269	GTF2F1	General transcription factor IIF subunit 1				TRUE	8979.65	8202.07	7285.34	7975.11	5768.57	10500.5	10753.3	7218.25	9581.12	55569.7	11672	14729.8	14267.1	8516.3	33769.7	22171.4	17320.4	33623.2
P35270	SPR	Sepiapterin reductase				TRUE	7015.8	4345.06	2311.94	3788.63	12329.3	2430.01	5537.56	3511.37	5198.55	23592.3	8758	9194.94	22556.4	38575.9	10522.3	22407.1	11447.1	36626.4
P35442	THBS2	Thrombospondin-2				TRUE	40401	56297.4	54052.6	72889.2	72075	64619.3	107687	100963	82120.3	95939.4	148556	143734	187169	187676	144695	271193	278942	228021
P35527	KRT9	Keratin, type I cytoskeletal 9				TRUE	3.27476e+06	4.14787e+06	3939097	2.50298e+06	2.02806e+06	5160364	4.1491e+06	6193302	4.0772e+06	4100732	5.79308e+06	5613761	3.50665e+06	2.75874e+06	7.34111e+06	5.85205e+06	9460585	5774863
P35573;P35573-2;P35573-3	AGL	Glycogen debranching enzyme;Isoform 5 of Glycogen debranching enzyme;Isoform 6 of Glycogen debranching enzyme	;;	;;	;;	TRUE	7192.04	2807.98	2575.97	2263.61	4089.29	2769.64	4021.35	2175.91	3385.67	55094.8	19644.9	20948.6	24397.7	34574	21445.7	50608.3	34841.9	21977
P35579	MYH9	Myosin-9	cytosol,plasma membrane,actin cytoskeleton,nuclear body			TRUE	12963941	138438032	131475896	141179456	132081720	97730760	122157120	107744336	117328376	17328070	240256208	238226848	256489040	228358400	172712240	211522000	194710112	218703440
P35579-2	MYH9	Isoform 2 of Myosin-9				TRUE	2148.85	28086.1	25638.9	19821.3	15578.8	9511.95	42640.7	12498.4	11480.9	2094.39	2681.42	698.22	6955.73	6710.57	3270.72	3305.85	8786.73	3708.94
P35580	MYH10	Myosin-10				TRUE	93589.1	834530	761030	458163	754668	682241	841238	718941	663859	279794	2896998	1.81352e+06	1692885	2.48811e+06	2.81887e+06	2.96401e+06	2671710	2.19381e+06
P35580-2	MYH10	Isoform 2 of Myosin-10				TRUE	7.57011e+06	85281360	81252784	79993256	73213696	50720592	70961000	56802528	63932612	39244652	520109536	517242144	501765216	451271296	313099104	433562112	361350912	415837664
P35580-5	MYH10	Isoform 5 of Myosin-10				TRUE	126712	977372	1.04615e+06	827411	698060	493028	1.25274e+06	587862	770677	469982	2.57036e+06	4264945	3722009	2.8307e+06	2.06278e+06	4689506	2.60434e+06	3.9468e+06
P35606;P35606-2	COPB2	Coatomer subunit beta';Isoform 2 of Coatomer subunit beta'	;	;	;	TRUE	65741.2	70793.8	68386.3	110209	104278	85179.9	140953	109446	116543	80842	87640.9	81823.5	130696	131906	100195	162384	133982	142095
P35610	SOAT1	Sterol O-acyltransferase 1	endoplasmic reticulum		protein binding,identical protein binding	TRUE	5258.38	13603.7	10493.1	9451.67	11574.3	4686.2	8599.79	8067.2	10655.8	81676.8	137492	95878	66891.4	122248	55049.1	90079	100543	132021
P35611;P35611-2;P35611-3;P35611-6	ADD1	Alpha-adducin;Isoform 2 of Alpha-adducin;Isoform 3 of Alpha-adducin;Isoform 6 of Alpha-adducin	nucleoplasm,plasma membrane,nuclear body;;;	;;;	protein binding;;;	TRUE	15571.6	14899.4	16837.9	12839.8	16903.7	9477	11571	14367.5	8411.2	19625.1	18474	33045.9	24341.3	30781.1	12083.1	17091.4	28247.4	12455.4
P35612;P35612-2;P35612-3;P35612-4;P35612-8;P35612-9	ADD2	Beta-adducin;Isoform 2 of Beta-adducin;Isoform 3 of Beta-adducin;Isoform 4 of Beta-adducin;Isoform 8 of Beta-adducin;Isoform 9 of Beta-adducin	;;;;;	;;;;;	;;;;;	TRUE	2908.32	1071.77	2221.18	1846.28	1360.28	1566.67	1697.38	1794.3	1753.09	20355.8	4021.13	10437.5	10212.9	14624.3	7505.58	8261.67	23392.5	10454.9
P35613;P35613-2	BSG	Basigin;Isoform 2 of Basigin	photoreceptor outer segment,photoreceptor inner segment,endosome,endoplasmic reticulum membrane,plasma membrane,intracellular membrane-bounded organelle;	neural retina development,positive regulation of vascular endothelial growth factor production,positive regulation of endothelial cell migration,positive regulation of interleukin-6 production,photoreceptor cell maintenance,positive regulation of viral entry into host cell,viral entry into host cell,endothelial tube morphogenesis,positive regulation of matrix metallopeptidase secretion;	virus receptor activity,protein binding,signaling receptor activity;	TRUE	51078.1	87257.2	86191	57886.3	59638.7	47277.2	49599.6	41715.5	39947.6	116424	203903	202137	142500	145264	113467	126329	97003.7	122145
P35625	TIMP3	Metalloproteinase inhibitor 3				TRUE	13568.5	8477.14	7010.94	4209.76	5014.57	2006.28	3057.18	3602.84	1940.71	26387.8	21042.8	19408.6	17902.1	13905.1	6948.42	26076.3	18584.1	8616.19
P35637;P35637-2	FUS	RNA-binding protein FUS;Isoform Short of RNA-binding protein FUS	nucleoplasm;	;	;	TRUE	153518	50567.3	39759.1	52175.1	18437.1	89729.4	123139	118775	55925.8	126263	41482.3	43617.5	62128.7	13486.9	48174.7	107821	59315.6	61620.4
P35658;P35658-2;P35658-5	NUP214	Nuclear pore complex protein Nup214;Isoform 2 of Nuclear pore complex protein Nup214;Isoform 5 of Nuclear pore complex protein Nup214	;;	;;	protein binding;;	TRUE	18036.2	33167.3	27636	51576.7	52177.9	21441.2	45718.1	32775.6	37433	56233.7	106402	106091	217457	191678	88176	185642	118301	140893
P35659	DEK	Protein DEK	nucleoplasm			TRUE	33258.1	22471.4	20335.5	16701.5	18247.8	25279.2	21665.4	22573	25029.3	281126	190301	287663	245493	265584	240535	190323	184128	211037
P35670;P35670-2;P35670-4	ATP7B	Copper-transporting ATPase 2;Isoform 2 of Copper-transporting ATPase 2;Isoform 4 of Copper-transporting ATPase 2	Golgi apparatus;;	;;	;;	TRUE	6192.07	10056	10627.6	10110.8	9225.02	7549.84	8188.55	10731.1	10058.4	10605.8	22332.2	23423.6	21687.2	30993.7	18024.2	33932.2	27364	24760.4
P35749;P35749-2;P35749-3;P35749-4	MYH11	Myosin-11;Isoform 2 of Myosin-11;Isoform 3 of Myosin-11;Isoform 4 of Myosin-11	;;;	;;;	;;;	TRUE	93975.8	876516	859971	696459	738471	330017	745133	557876	641864	44516.9	236561	299132	131591	60102.7	326856	228230	434176	260537
P35869	AHR	Aryl hydrocarbon receptor				TRUE	11147.9	16818.9	14731.9	11039.3	13615.8	11003.7	16924.9	13603.6	12502.6	51425.8	71918	65738.3	52421.1	60295.2	53764.2	85195.6	82139.4	72611.8
P35900	KRT20	Keratin, type I cytoskeletal 20				TRUE	66798.2	88661.5	91262.8	40255.8	164349	49839.5	106796	70900.8	72909	38048.7	58537.7	70954.4	34251.3	67132.8	8606.85	52904.4	31332.6	26600.7
P35908	KRT2	Keratin, type II cytoskeletal 2 epidermal				TRUE	9194883	8430353	7936952	4593986	9968514	8988873	10519517	6145519	7.78449e+06	35918240	32708332	30662038	17968478	38313916	34529416	42614384	24305300	33670596
P35914	HMGCL	Hydroxymethylglutaryl-CoA lyase, mitochondrial				TRUE	10875.7	9034.69	6173.67	4137.55	6309.91	1978.9	6085.14	3770.75	5151.88	59166.1	40584.8	25125.7	30139.7	31862.4	16333.8	30731.4	24495.6	34119.3
P35968	KDR	Vascular endothelial growth factor receptor 2			protein binding,vascular endothelial growth factor binding	TRUE	7262.31	16535	13778	8541.11	11368.2	4601.4	7605.39	6172.42	5806.49	168472	65650.8	58735.7	36413.7	50688.2	19514.8	27871.6	34649.4	21435.5
P35998	PSMC2	26S proteasome regulatory subunit 7	cytosol,cytoplasmic ribonucleoprotein granule			TRUE	88072.5	159085	152906	152244	154672	107832	158286	125698	134794	270422	530857	524151	511530	497375	361322	544897	431882	482620
P36382	GJA5	Gap junction alpha-5 protein				TRUE	54926.8	29980.6	24006.3	11780.6	12935.2	6315.74	9054.36	4135.28	6499.89	49455.3	108588	23968.5	12167.3	13633	10896.6	16866.8	7014.64	13742.7
P36383	GJC1	Gap junction gamma-1 protein				TRUE	21419.2	18855.7	17637.6	121587	97235.5	31182.2	28533.5	40688.8	45307.6	98061.8	75121.2	79729.3	1.31886e+06	1.01499e+06	205080	130098	216008	318195
P36404	ARL2	ADP-ribosylation factor-like protein 2	nucleoplasm,nucleolus,Golgi apparatus,cytosol,focal adhesion			TRUE	24528.4	27733.8	26268.3	33320.5	33004.9	33163.7	44086.9	39922.6	39315.9	50786.9	37585.4	32483.5	31841.3	54299.9	89412	138074	91666.2	84130.6
P36405	ARL3	ADP-ribosylation factor-like protein 3				TRUE	9940.59	4161.74	5662.89	4824.04	7148.37	5531.41	5743.44	6510.58	5954.87	15096.6	9475.59	8633.8	10488.5	15498	10721.5	8122.94	14836.5	12662.7
P36507	MAP2K2	Dual specificity mitogen-activated protein kinase kinase 2				TRUE	32043.9	76319.9	67859	52978.4	59245.6	33337.3	66266.7	42192.4	43005.5	65467.8	160509	155694	125475	132976	63615.3	169411	129043	137255
P36542	ATP5F1C	ATP synthase subunit gamma, mitochondrial				TRUE	388475	702687	647072	815627	974141	612769	1.05563e+06	799456	865095	797759	1.5472e+06	1489042	2047563	2.37145e+06	1.33016e+06	2.33799e+06	1.98256e+06	2.13551e+06
P36543;P36543-2	ATP6V1E1	V-type proton ATPase subunit E 1;Isoform 2 of V-type proton ATPase subunit E 1	;	;	;	TRUE	3066.29	2606.72	2428.22	6298.93	7656.38	3857.15	8038.45	4158.47	4177.18	10858.8	7212.12	13318.7	3799.66	34635	14032.8	40160.5	17647.7	18211.6
P36551	CPOX	Oxygen-dependent coproporphyrinogen-III oxidase, mitochondrial	mitochondrion,cytosol			TRUE	5900.07	3589.11	5264.36	5006.34	44015.2	52573.7	62431.4	32001.9	17152.9	5297.03	4202.58	7739.5	7117.62	2254.79	7158.07	6101.84	10251	9294.93
P36578	RPL4	Large ribosomal subunit protein uL4				TRUE	1459119	1.25656e+06	1.21973e+06	1.42934e+06	1.7192e+06	1.88291e+06	3.12185e+06	2.902e+06	2.29041e+06	4171703	3.57252e+06	3.84335e+06	4608852	5082106	5.82449e+06	8882275	9335759	7644083
P36776;P36776-2;P36776-3	LONP1	Lon protease homolog, mitochondrial;Isoform 2 of Lon protease homolog, mitochondrial;Isoform 3 of Lon protease homolog, mitochondrial	nucleoplasm,mitochondrion,cytosol;;	;;	identical protein binding;;	TRUE	33696.6	21484.4	17298.3	26884.6	21569.4	15204.4	35549.7	24564.3	24312.7	128731	63628.6	62678.5	82310.4	54017	47292.1	124319	87110.3	69253.2
P36871	PGM1	Phosphoglucomutase-1				TRUE	27988.3	10328.1	10720	14988.5	18660.8	12949.8	16516.9	15161.8	17027	55340.1	20117.4	30931.8	33360.1	49728.1	28195.2	51344.9	41261.1	42132
P36873;P36873-2	PPP1CC	Serine/threonine-protein phosphatase PP1-gamma catalytic subunit;Isoform 2 of Serine/threonine-protein phosphatase PP1-gamma catalytic subunit	;	;	protein binding;	TRUE	118235	149629	148098	173002	219540	86308.8	150651	108525	112740	280915	370389	325985	497602	512675	260450	397837	266588	375801
P36894	BMPR1A	Bone morphogenetic protein receptor type-1A				TRUE	4088.41	3619.83	4817.09	3575.56	2600.1	4305.73	4516.03	3802.11	2201.83	23698.2	57874.5	37228	26911.6	10457.2	24942.7	15803.1	28008.9	14556.9
P36896;P36896-2;P36896-3;P36896-4;P36896-5	ACVR1B	Activin receptor type-1B;Isoform 2 of Activin receptor type-1B;Isoform 3 of Activin receptor type-1B;Isoform 4 of Activin receptor type-1B;Isoform 5 of Activin receptor type-1B	cytosol;;;;	;;;;	;;;;	TRUE	3043.78	7353.26	3885.37	4895.28	4248.01	1906.7	4276.87	3226.34	3947.08	17868.6	24075.2	31361	25732.1	20755.1	10624.5	2918.48	29035.1	21674.9
P36897;P36897-2;P36897-3	TGFBR1	TGF-beta receptor type-1;Isoform 2 of TGF-beta receptor type-1;Isoform 3 of TGF-beta receptor type-1	plasma membrane,membrane;;	positive regulation of endothelial cell proliferation,transforming growth factor beta receptor signaling pathway,heart development,regulation of gene expression,positive regulation of gene expression,regulation of epithelial to mesenchymal transition,activin receptor signaling pathway,intracellular signal transduction,endothelial cell activation,positive regulation of transcription, DNA-templated…	transforming growth factor beta receptor activity, type I,protein binding,transforming growth factor beta binding;;	TRUE	11970.7	23537.1	14983.2	17625.6	10707.6	12055.8	35875.2	14268.3	16655.9	6042.51	12946.8	8642.08	21511.1	19788.2	5251.76	29015.1	24354.9	21557.1
P36915;P36915-2	GNL1	Guanine nucleotide-binding protein-like 1;Isoform 2 of Guanine nucleotide-binding protein-like 1	;	;	;	TRUE	11387.2	13854.8	8887.43	10971.9	13308.8	10501.2	11254.6	11045	11600.2	6058.22	47622.7	30991.5	4442.75	15606.7	16386.7	30720.6	24740.7	23911.4
P36941;P36941-2	LTBR	Tumor necrosis factor receptor superfamily member 3;Isoform 2 of Tumor necrosis factor receptor superfamily member 3	Golgi apparatus;	;	;	TRUE	6975.8	1332.87	1707.53	3151.25	2109.03	2511.31	7641.94	2692.39	3745.94	96452	6024.99	18299	22599.4	11700	19012.3	101862	44274.8	65300.3
P36957	DLST	Dihydrolipoyllysine-residue succinyltransferase component of 2-oxoglutarate dehydrogenase complex, mitochondrial	nucleoplasm,mitochondrion,cytosol			TRUE	14556.3	10334.2	10541.2	12481	12978.1	6606.75	10894.8	7332.71	9191.22	51406.9	18377	15382.5	19673.1	36421.1	9793.19	18217.6	14193.6	20408.7
P37108	SRP14	Signal recognition particle 14 kDa protein				TRUE	9913.8	6826.82	4833.58	9739.46	11480.5	8492.77	11100.5	15576	5547.22	33372	13949.1	25821.1	36917	31993.9	33600.1	50941.1	22423.4	34613
P37173;P37173-2	TGFBR2	TGF-beta receptor type-2;Isoform 2 of TGF-beta receptor type-2	extracellular space,receptor complex;	transforming growth factor beta receptor signaling pathway,positive regulation of SMAD protein import into nucleus;	transforming growth factor beta binding,transforming growth factor beta-activated receptor activity,protein binding,type I transforming growth factor beta receptor binding,type III transforming growth factor beta receptor binding,SMAD binding;	TRUE	7039.59	19931.1	15427.7	12605.9	15328.2	9748.49	15639.8	11326.1	10324.5	8288.77	20743.1	36359.9	26348.2	37297.8	9573.93	17751.8	16602.7	17402.2
P37198	NUP62	Nuclear pore glycoprotein p62				TRUE	25746.8	28509.2	29252.8	26379	30563.1	19587.4	30304	24654.5	22049.5	58509.4	111412	84622.8	63539.2	71779.1	54455.1	70369	60616.8	40805.1
P37235	HPCAL1	Hippocalcin-like protein 1				TRUE	6685.13	4718.98	6757.58	7627.92	6062.71	2698.09	4223.76	4391.02	4186.56	14751.8	5500.42	13083.3	18519.3	6099.44	4161.04	11800.1	13193.9	8643.12
P37268	FDFT1	Squalene synthase	endoplasmic reticulum			TRUE	13552.9	27417.2	22789.4	12661.3	11486.3	5019.36	14496.4	11444.6	8096.96	20571.7	50821.8	34487.3	16513.7	13850.4	6435.75	28578.4	13075	12716
P37802;P37802-2	TAGLN2	Transgelin-2;Isoform 2 of Transgelin-2	;	;	;	TRUE	108537	52113.8	45877.9	60041	66007.7	43465.1	57645.6	59680.9	60274.6	471137	162749	176279	223881	261549	127071	222860	220130	238570
P37837;P37837-2	TALDO1	Transaldolase;Isoform 2 of Transaldolase	;	;	;	TRUE	11173.9	4841.01	9519.66	2817.88	3428.22	3503.23	25780.2	3446.09	18729.5	166763	29367.8	194088	13040.9	23652.9	19251	72942.1	30289.5	21397.1
P38117	ETFB	Electron transfer flavoprotein subunit beta	mitochondrion			TRUE	161059	80872.4	71164.7	138371	144973	110158	146274	131673	138327	302525	151660	147351	275621	281435	201699	256332	269264	247099
P38159	RBMX	RNA-binding motif protein, X chromosome				TRUE	376998	76836.8	71427.4	25863.2	75494.8	22352.5	21697.5	23057.1	21698.2	850987	169802	170629	30474.6	153563	70653.1	67219.6	60307.4	59851.5
P38432	COIL	Coilin				TRUE	66055.6	11951.4	10828.5	25871.3	29937.4	35192	55691.7	51571.3	45282.1	197959	30961.8	38676.7	75039.8	85506	112271	189659	181733	145467
P38435;P38435-2	GGCX	Vitamin K-dependent gamma-carboxylase;Isoform 2 of Vitamin K-dependent gamma-carboxylase	;	;	;	TRUE	8196.31	13235.6	17032.7	12490	16128.6	8817.83	17125.6	12231.4	10132.7	26993.7	58517.6	43806.9	44597.7	51045.4	31480.1	45044	41621.8	32721.6
P38606;P38606-2	ATP6V1A	V-type proton ATPase catalytic subunit A;Isoform 2 of V-type proton ATPase catalytic subunit A	nucleoplasm,cytosol,intracellular membrane-bounded organelle;	;	;	TRUE	42444.4	48754.9	46397.7	64263.1	75409	46442	78065.4	64988.4	68760.1	120999	170619	128261	193955	241278	140966	233118	185311	209531
P38646	HSPA9	Stress-70 protein, mitochondrial				TRUE	850352	898557	850440	920730	1.04156e+06	804442	751750	782833	692613	1.80382e+06	2.21895e+06	2.14363e+06	2.20166e+06	2.47638e+06	1.94706e+06	1.82195e+06	1.97661e+06	1.7425e+06
P38919	EIF4A3	Eukaryotic initiation factor 4A-III				TRUE	107238	49631.5	49862.9	93774.3	111507	113909	212982	206483	153675	183166	69911.2	85710.1	150412	201045	176886	406130	386356	238055
P38935	IGHMBP2	DNA-binding protein SMUBP-2				TRUE	5496.75	6794.56	5738.33	7279.05	8352.42	12108.4	20325.2	16232	14233.3	7495.18	10514	6010	13415.9	18844	6772.64	29942.8	20554.3	30978.7
P39019	RPS19	Small ribosomal subunit protein eS19				TRUE	184954	228422	213080	144812	227398	242032	120230	138130	105286	466484	876730	915959	597654	923636	1048650	446655	664890	411320
P39023	RPL3	Large ribosomal subunit protein uL3				TRUE	552676	328234	312673	442521	568785	475044	871394	791537	600669	1.65434e+06	1.08416e+06	1.04717e+06	1.61932e+06	2.11618e+06	1.57632e+06	3.10485e+06	3.16961e+06	2.19038e+06
P39060;P39060-1;P39060-2	COL18A1	Collagen alpha-1(XVIII) chain;Isoform 2 of Collagen alpha-1(XVIII) chain;Isoform 3 of Collagen alpha-1(XVIII) chain	;;	;;	protein binding,identical protein binding;;	TRUE	187811	371542	347917	146144	205816	67254.3	133898	86083.7	115784	511809	1.22488e+06	1.17423e+06	457323	559771	185953	396583	282001	384290
P39656	DDOST	Dolichyl-diphosphooligosaccharide--protein glycosyltransferase 48 kDa subunit	endoplasmic reticulum			TRUE	69958.7	102868	99895	105127	110455	77546.6	114614	90852.2	90931.4	144977	284735	265239	312136	326975	199494	304861	249156	243336
P39687	ANP32A	Acidic leucine-rich nuclear phosphoprotein 32 family member A				TRUE	30509.5	27071	18947.7	18398.5	7302.72	10178.5	10540.8	11631.4	8330.66	70481	36753	30117.6	24276.8	12766.4	14207.7	28178.1	37194.5	9643.39
P39748	FEN1	Flap endonuclease 1	nucleoplasm,nucleolus			TRUE	13569	17410.4	14696.4	23612.4	28215	25896	33727.8	32767.3	29770.1	44557.6	61229.2	60301	100149	69099.3	104597	123215	128519	109068
P39880-9;Q13948	CUX1	Isoform 11 of Homeobox protein cut-like 1;Protein CASP	;Golgi membrane,nucleoplasm,Golgi apparatus	;intra-Golgi vesicle-mediated transport	;	TRUE	2099.26	4150.52	4395.43	6074.62	3770.05	2855.9	4797.97	2325.98	3768.81	39790.8	73959.3	117767	82842.5	98469.5	73985.8	132006	112064	51432.6
P39880;P39880-2;P39880-3;P39880-5	CUX1	Homeobox protein cut-like 1;Isoform 2 of Homeobox protein cut-like 1;Isoform 3 of Homeobox protein cut-like 1;Isoform 6 of Homeobox protein cut-like 1	nucleoplasm,Golgi apparatus;;;	;;;	;;;	TRUE	3453.81	6414.93	6443.69	3545.28	5870.62	3219.68	5366.12	3235.99	3434.82	64492.4	26577.2	38704.3	44135	31812.6	39092.6	50240.6	51082	28446.9
P40123;P40123-2	CAP2	Adenylyl cyclase-associated protein 2;Isoform 2 of Adenylyl cyclase-associated protein 2	;	;	;	TRUE	11304.5	3864.41	4273.39	8705.85	8855.51	5782.08	9539.34	9121.15	7654.42	59494.3	22296.4	22101.1	39541.2	45681.2	20339.1	62712.2	56129	53294.8
P40189;P40189-3	IL6ST	Interleukin-6 receptor subunit beta;Isoform 3 of Interleukin-6 receptor subunit beta	plasma membrane,extracellular space;	interleukin-6-mediated signaling pathway,negative regulation of interleukin-6-mediated signaling pathway,T-helper 17 cell lineage commitment;	protein binding,protein tyrosine kinase activator activity;	TRUE	15856	27207.5	26601.3	21145	21701.3	15644.9	24513.4	23581.7	21795.2	23276.6	66935.5	60637.1	30808.2	48606.2	34217.5	57443.7	67758.9	48548.9
P40227	CCT6A	T-complex protein 1 subunit zeta	cytosol			TRUE	187385	178431	164570	164136	251898	138115	183182	165848	181933	627434	562592	516604	757720	983904	502919	649233	597406	645023
P40261	NNMT	Nicotinamide N-methyltransferase				TRUE	287623	316408	288007	277174	400156	232768	319894	360703	312778	567612	763334	755899	493987	872852	579112	775031	833908	826425
P40424;P40424-2;P40424-3	PBX1	Pre-B-cell leukemia transcription factor 1;Isoform PBX1b of Pre-B-cell leukemia transcription factor 1;Isoform 3 of Pre-B-cell leukemia transcription factor 1	nucleus,nucleoplasm;;	negative regulation of sequence-specific DNA binding transcription factor activity;;	protein binding,Requires Ontology;;	TRUE	1881.11	2786.22	2355.64	2428.35	3283.59	3293.29	4963.19	5139.28	3904.21	8478.21	2822.14	6873.31	9898.13	6725.95	4379.72	6090.57	8592.43	5431.4
P40429	RPL13A	Large ribosomal subunit protein uL13				TRUE	686913	535652	511364	586988	735983	847608	1238768	1.2402e+06	1.01414e+06	1833686	1.69349e+06	1.61687e+06	2181236	2.70114e+06	2.84712e+06	4316665	4257554	4.18768e+06
P40616;P40616-2	ARL1	ADP-ribosylation factor-like protein 1;Isoform 2 of ADP-ribosylation factor-like protein 1	Golgi apparatus;	;	;	TRUE	107075	170630	192551	233249	265143	208393	279356	189284	209581	551880	687184	574708	992391	1.21938e+06	1.21296e+06	1.05966e+06	1.33469e+06	1.2859e+06
P40692	MLH1	DNA mismatch repair protein Mlh1	nucleoplasm			TRUE	13159.1	32583.8	32446.1	34030.2	34911.1	23303.4	32706.7	31182.4	28711.4	21943.9	56279.6	69452.9	57480.4	56482.2	38277.5	84777.4	60338.9	73372.9
P40763;P40763-3	STAT3	Signal transducer and activator of transcription 3;Isoform 3 of Signal transducer and activator of transcription 3	nucleoplasm,cytosol;	;	protein binding;	TRUE	54215.9	63855.5	58945.2	75950.4	94304	52148.2	95671.2	73424.1	72197.2	168959	190111	204472	229292	275664	154629	276982	250232	227167
P40818	USP8	Ubiquitin carboxyl-terminal hydrolase 8				TRUE	6098.32	11944.7	11522.1	10249.4	12512.3	7833.16	19544.1	15374.8	13693	9515.05	14153	12431.8	12447.6	15939.4	3911.55	22757.6	23988	13548
P40925;P40925-3	MDH1	Malate dehydrogenase, cytoplasmic;Isoform 3 of Malate dehydrogenase, cytoplasmic	centrosome,cytosol;	;	;	TRUE	130233	57205.8	61900.8	84308	71462.2	66106.4	108411	102464	99704.7	173994	67031.9	72804.8	113233	100116	91779.6	147258	145314	125527
P40926	MDH2	Malate dehydrogenase, mitochondrial	mitochondrion			TRUE	30939.5	20366.2	18053.2	11424.1	11997.7	11504.5	7112.31	10368.1	13554.6	78720.3	56415.2	48223.9	28499.8	25614	22553.1	33042.4	32726.7	33272.4
P40937	RFC5	Replication factor C subunit 5				TRUE	64436.6	94708.8	92039.1	85763.4	92236.1	74180.7	120865	102656	97977.1	71813.9	117549	118275	100414	124398	89855.5	144371	130268	131096
P40938	RFC3	Replication factor C subunit 3				TRUE	40669.5	47906	40769.4	39360.8	40929.4	40501	61496	56408.9	50666.3	86556.3	100204	102632	85422.8	86737.1	99703.8	168968	158333	127092
P40939	HADHA	Trifunctional enzyme subunit alpha, mitochondrial	mitochondrion			TRUE	110948	76851.5	71273.3	93521.4	99731.4	60136.1	107019	83286.1	86867.2	225355	151001	149586	218963	180604	119917	225605	183031	191066
P41091	EIF2S3	Eukaryotic translation initiation factor 2 subunit 3				TRUE	18211.9	9734.42	9493.74	13829	15349.1	10502.3	16668.4	17313.9	16503.3	54741.3	68280.1	48142.8	60127.3	76793	50604	87492	95826.3	78922.8
P41208	CETN2	Centrin-2				TRUE	8458.57	5699.14	6742.34	6316.09	6319.78	5604.4	10384.6	7664.42	7159.97	90592.4	38845.4	94673.4	55718.5	59284.4	36118.8	112540	66892.6	50229.3
P41212	ETV6	Transcription factor ETV6				TRUE	27001.1	27557.2	23160.9	20689.8	30344.8	19464.7	31593.6	23753.6	22831.7	47742.4	18383	25895.8	23597.7	40851.4	16424.5	23361.7	42907	25388.9
P41214	EIF2D	Eukaryotic translation initiation factor 2D	cytosol,nuclear body			TRUE	6737.46	1425.68	2850.7	3344.27	9884.31	2176.97	9237.37	7424.87	10546.5	6763.55	2224.09	6786.21	8435.43	4312.08	4514.24	4284.93	45092.5	16998.3
P41221;P41221-2	WNT5A	Protein Wnt-5a;Isoform 2 of Protein Wnt-5a	;	;	;	TRUE	25639.8	23040.9	23948.1	15588.3	10072.4	40887.9	19081.9	28805	24745.1	23634.1	81997	41076.1	107832	74699.2	38244.2	146987	60996.3	40921.8
P41223;P41223-2	BUD31	Protein BUD31 homolog;Isoform 2 of Protein BUD31 homolog	;	;	;	TRUE	6267.51	2329.86	3067.43	4236.45	3624	3369.11	13113.7	7874.75	6269.24	13871.1	3368.37	1873.08	6061.38	8350.29	8973.1	23081.3	19959	9572.77
P41226	UBA7	Ubiquitin-like modifier-activating enzyme 7				TRUE	7015.9	4579	4645.87	5360.99	8098.07	3808.36	6539.13	6820.62	6888.56	24934.8	10910.5	14413.8	18288.6	14418.2	5535.15	16398.5	11224.8	13230.5
P41227;P41227-2	NAA10	N-alpha-acetyltransferase 10;Isoform 2 of N-alpha-acetyltransferase 10	nucleolus,cytosol;	;	;	TRUE	5749.19	4127.82	5354.39	6553.72	8643.42	4628.55	9141.15	6265.07	7725.66	25068.4	20282.9	15310.8	42253.4	61500.8	23345.1	45344.9	64484.6	35009.5
P41240	CSK	Tyrosine-protein kinase CSK				TRUE	12726.7	9421.74	10185.8	17296.2	15251.1	9915.42	14586.5	17543	15367.2	20037.8	15912.5	16965.5	32586.2	44821.2	28052	30359.2	32311.8	23854.6
P41247;P41247-2	PNPLA4	Patatin-like phospholipase domain-containing protein 4;Isoform 2 of Patatin-like phospholipase domain-containing protein 4	;	;	;	TRUE	828.308	581.295	851.735	798.279	306.258	1041.37	743.326	191.226	163.194	6298.21	2448.13	5725.87	2747.28	1647.71	8150.02	4474.28	2338.4	1820.62
P41250	GARS1	Glycine--tRNA ligase	cytosol			TRUE	33915.1	40727.8	40658.8	95362.4	100878	52030.9	93712.5	73120.7	85515.8	77706.3	99728.9	120056	246499	274882	142380	250149	232883	238342
P41252	IARS1	Isoleucine--tRNA ligase, cytoplasmic				TRUE	70622.2	128560	119855	154385	154921	111069	193324	146404	148095	104484	185265	186640	231590	240373	178508	304022	227192	244390
P41567	EIF1	Eukaryotic translation initiation factor 1				TRUE	14402.1	4233.44	2636.51	2341.67	3588.69	3633.2	5619.13	3630.45	3673.12	62212.2	16795.7	6062.31	9166.65	15375.4	15979	22395	8524.33	15471.1
P41743	PRKCI	Protein kinase C iota type				TRUE	97109.1	102698	93769	100334	113510	79998.8	120107	100986	97463.4	417799	410600	462534	441546	406754	360860	476670	426884	437677
P42025	ACTR1B	Beta-centractin				TRUE	9592.96	15600.6	16977.4	22867.3	17201.5	13828.6	19494.8	11117.8	17989.2	159769	159212	129402	151678	205398	128564	172630	13101.6	102011
P42126;P42126-2	ECI1	Enoyl-CoA delta isomerase 1, mitochondrial;Isoform 2 of Enoyl-CoA delta isomerase 1, mitochondrial	mitochondrion;	;	;	TRUE	9453.33	3785.69	7004.92	5892.32	9424.82	5850.97	9016.53	5749.98	4803.08	15539.8	3637.94	4600.08	7794.27	7417.86	7606.09	5335.33	7716.2	5787.85
P42166	TMPO	Lamina-associated polypeptide 2, isoform alpha				TRUE	13410.4	19678.8	14357.3	18167.4	22764.9	8905.15	21677.1	11878.1	18478.8	40209.9	26073.6	27479.9	33317.8	78360.2	38296.5	65621.8	47082.8	66786.2
P42167	TMPO	Lamina-associated polypeptide 2, isoforms beta/gamma	nucleus,nuclear envelope,nuclear inner membrane,cytoplasm,membrane,nuclear membrane		DNA binding,protein binding,lamin binding	TRUE	70138.5	40857.8	38114.2	37023.8	46429.3	32796.1	70018.1	50684.1	57018.4	203205	83709.9	67111.8	37213.1	82015.2	73603.9	138240	119712	100927
P42224	STAT1	Signal transducer and activator of transcription 1-alpha/beta	nucleoplasm,nucleolus,cytosol	regulation of transcription from RNA polymerase II promoter,positive regulation of transcription from RNA polymerase II promoter	transcription factor activity, sequence-specific DNA binding,protein binding,identical protein binding	TRUE	109210	204537	191422	207077	235813	144333	233920	183995	198289	240598	527923	513204	530689	542373	390970	594526	496559	486922
P42226	STAT6	Signal transducer and activator of transcription 6	nucleoplasm,cytosol			TRUE	7894.41	11076.8	8776.73	15872.9	21062.2	6708.21	18045.3	14531.8	14486.5	10261.6	20491.3	13154.8	25992.8	34824.2	8716.43	29408.1	26097.3	43761
P42229;P51692	STAT5A;STAT5B	Signal transducer and activator of transcription 5A;Signal transducer and activator of transcription 5B	nucleoplasm,cytosol;	;	;	TRUE	8800.11	2592.58	2755.65	4116.5	3137.61	6787.27	8047.68	10585.1	7823.24	11884.8	10763.8	5166.5	7662.29	4246.84	9042.85	12386.7	7399.46	8773.14
P42285	MTREX	Exosome RNA helicase MTR4				TRUE	11390.6	11792.5	11461.9	14398.6	16938.6	15912.5	28831.6	25758.7	22250.2	41034.5	21110.5	37067.1	50632.2	67111.9	50259.2	122284	117300	71492.9
P42330	AKR1C3	Aldo-keto reductase family 1 member C3				TRUE	4723.45	3790.08	2514.54	9274.42	6853.21	8598.87	6873.44	9475.48	8891.86	12788.8	14567.8	15367.9	37658.2	13333.1	13125.4	44024.7	71489.1	28727.2
P42338	PIK3CB	Phosphatidylinositol 4,5-bisphosphate 3-kinase catalytic subunit beta isoform				TRUE	1734.26	5079.4	4483.5	4712.55	5199.64	3081.82	5500.33	3108.16	3107.74	4782.97	5761.47	5237.56	3152.1	5647.11	4178.65	5649.16	7140.79	2289.92
P42345	MTOR	Serine/threonine-protein kinase mTOR				TRUE	16606.5	23524.3	22054.3	22713.3	23207.5	15657.5	25394.2	19920.9	22359.5	37437.1	50745	54685.4	46169	45687	36575.5	65208.6	62777.8	55475.4
P42356	PI4KA	Phosphatidylinositol 4-kinase alpha				TRUE	21644.4	28815	25838.1	21455.1	17309.2	15334.5	19322.5	11636.8	13894.1	40905.2	48465.5	41318.5	27049.6	31582.2	43917.2	36238.6	27619.3	32063
P42357;P42357-2	HAL	Histidine ammonia-lyase;Isoform 2 of Histidine ammonia-lyase	;	;	;	TRUE	10566	4596.01	3597.77	3251.43	5373	9464.4	3130.83	3841.1	3160.23	3811.66	1540.07	2928.54	2817.03	4953.16	2079.09	2238.04	3896.63	2722.94
P42566	EPS15	Epidermal growth factor receptor substrate 15	cytosol,intracellular membrane-bounded organelle		protein binding	TRUE	17323.2	13737.2	13625.9	20408.7	18945.7	11771.5	18125.4	13394.6	14481.7	25902.6	20041.9	16036.3	26215.3	25040.3	14431	19612.9	19965.6	20566.7
P42574	CASP3	Caspase-3				TRUE	19253.5	9601.48	12093.5	14812.8	21551.1	9576.95	26827.3	19072.8	17125.6	29136.8	9355.24	10238.7	8167.45	17122.2	7719.94	26134.8	15927.7	33642.4
P42677	RPS27	Small ribosomal subunit protein eS27				TRUE	365198	484038	471118	485237	572996	444665	707988	612710	568546	1.75352e+06	2.17724e+06	2.11172e+06	2.26628e+06	3029713	3.65727e+06	3517166	4582718	3.43705e+06
P42684;P42684-10;P42684-2;P42684-3;P42684-4;P42684-5;P42684-6;P42684-7	ABL2	Tyrosine-protein kinase ABL2;Isoform 10 of Tyrosine-protein kinase ABL2;Isoform 2 of Tyrosine-protein kinase ABL2;Isoform 3 of Tyrosine-protein kinase ABL2;Isoform 4 of Tyrosine-protein kinase ABL2;Isoform 5 of Tyrosine-protein kinase ABL2;Isoform 6 of Tyrosine-protein kinase ABL2;Isoform 7 of Tyrosine-protein kinase ABL2	;;;;;;;	;;;;;;;	protein binding;;;;;;;	TRUE	9314.4	20261.6	19117	12429.7	16531.9	10593.4	10261.8	10068.2	9026.42	26808.8	41143.3	50356.6	34925.1	30824.3	21033.5	22383.2	24311.1	19619.8
P42694	HELZ	Probable helicase with zinc finger domain				TRUE	4469.94	5207.98	5604.35	10132.1	8761.76	3910.67	7316.77	4860.38	5629.5	14170.1	11303.3	12684.6	25665.5	29261.4	17698.9	23345.5	14399.1	14972.4
P42695	NCAPD3	Condensin-2 complex subunit D3				TRUE	3121.87	13475.5	9748.4	6102.33	8087.5	4491.88	5583.65	3731.66	3700.09	9633.08	60024.1	38888.1	26109.8	28445.7	25443.3	26464.1	26697	14706.6
P42702	LIFR	Leukemia inhibitory factor receptor				TRUE	13099.4	19170.5	17457.2	8524.83	9371.19	6127.75	10984.3	6998.66	7026.98	30634.9	32926.3	49397.5	25938.4	23220.6	19180.6	26921.4	20090.4	18222.4
P42704	LRPPRC	Leucine-rich PPR motif-containing protein, mitochondrial				TRUE	92742.9	128199	117786	132730	115030	81218.2	140131	101964	101083	132603	173372	177260	210939	169564	100035	189127	153553	156895
P42766	RPL35	Large ribosomal subunit protein uL29				TRUE	589862	273542	244964	186275	380586	248469	326003	282416	269640	1.58018e+06	527127	535452	405884	754369	693705	712701	802459	662597
P42858	HTT	Huntingtin				TRUE	2447.47	3623.39	3091.14	4842.67	9240.39	2631.97	10263.5	4906.26	8175.63	48800.9	94133.9	82287.5	145111	579805	50691.5	591702	149107	755491
P43003;P43003-2	SLC1A3	Excitatory amino acid transporter 1;Isoform 2 of Excitatory amino acid transporter 1	;	;	;	TRUE	17008.3	34967.8	30658	23281.9	20927.9	14757.6	28052.7	17531.1	17359.1	56094.5	128595	139367	85422.8	68697.1	58033	94029.3	75150.5	54524.8
P43007	SLC1A4	Neutral amino acid transporter A	centrosome			TRUE	9776.27	11765.8	10409.4	8855.37	11046.3	6487.86	8652.37	7116.86	5638.45	9624.57	12207.3	8140.06	11050.8	11877.2	7503.25	8921.69	13601.8	6830.99
P43034	PAFAH1B1	Platelet-activating factor acetylhydrolase IB subunit beta	centrosome			TRUE	19233.7	6195.24	5785.17	8702.67	9477.06	4879.96	12094.1	7712.61	8433.8	61149.8	19295.8	8939.26	17151	31125.2	18044.1	33337	40006	30771.1
P43243	MATR3	Matrin-3				TRUE	252040	104380	96214.8	110126	131611	110941	214462	180677	142879	1.6686e+06	549603	576576	711140	738396	704996	1.25013e+06	1071273	943403
P43246	MSH2	DNA mismatch repair protein Msh2	nucleoplasm			TRUE	40038.8	124963	114566	98505.8	108015	52593.6	93768.4	62971.2	70413.2	170134	425164	395609	333458	357530	190671	337174	281069	273623
P43307	SSR1	Translocon-associated protein subunit alpha	endoplasmic reticulum			TRUE	41936.9	87560.7	90014.6	79557.7	93789.2	45812.4	80310.4	63141.1	77641.3	94348.7	196330	256141	236952	185047	99709.2	195952	159116	227293
P43353	ALDH3B1	Aldehyde dehydrogenase family 3 member B1				TRUE	39577.1	45784	47279	36011.8	35480.4	24985.8	35932.4	22379.7	24946.9	111036	141473	152309	148477	122340	77926.6	107846	86189.2	90409.2
P43378	PTPN9	Tyrosine-protein phosphatase non-receptor type 9				TRUE	9921.39	7367.49	7371.91	10401.3	11564.8	5066.13	18855.1	10152.6	8630.85	37036.4	31307.2	24661.2	52028	80874.2	61598.2	104931	52972.4	51410.5
P43487;P43487-2	RANBP1	Ran-specific GTPase-activating protein;Isoform 2 of Ran-specific GTPase-activating protein	cytosol;	;	;	TRUE	34060.7	7500.96	9635.24	17115.5	17769.4	10224	25125.3	21517.6	20530.3	103074	105803	186774	225414	99074	97612.7	523512	219140	132691
P43490	NAMPT	Nicotinamide phosphoribosyltransferase				TRUE	580292	1.11495e+06	1.01946e+06	1.08811e+06	1.29641e+06	932188	1.70977e+06	1.20658e+06	1.29952e+06	1.28168e+06	2607727	2.4721e+06	2.8007e+06	2967543	1.97797e+06	3928827	2.99887e+06	3297549
P43686	PSMC4	26S proteasome regulatory subunit 6B	nucleoplasm,cytosol		protein binding	TRUE	116670	255817	239790	246990	248382	154940	267094	165401	199846	136145	341603	336675	358472	331836	222277	426020	291775	315479
P43694;P43694-2	GATA4	Transcription factor GATA-4;Isoform 2 of Transcription factor GATA-4	nuclear body;	;	;	TRUE	3528.14	4075.77	2422.35	3722.26	7758.71	940.571	2567.78	2736.43	3488.89	11372.2	9647.98	5569.6	7180.46	19606.9	2042.76	4745.18	8115.7	2684.14
P43897	TSFM	Elongation factor Ts, mitochondrial	nucleoplasm,mitochondrion			TRUE	62939.2	41248.3	33428.2	44425.7	36626.6	34065.4	62389.7	53549.9	44448.6	108355	53436.7	35254.5	47133.8	33332.8	57647	97101.1	53075	61455.9
P45379;P45379-10;P45379-11;P45379-12;P45379-2;P45379-3;P45379-4;P45379-5;P45379-6;P45379-7;P45379-8;P45379-9	TNNT2	Troponin T, cardiac muscle;Isoform 10 of Troponin T, cardiac muscle;Isoform 11 of Troponin T, cardiac muscle;Isoform 12 of Troponin T, cardiac muscle;Isoform 2 of Troponin T, cardiac muscle;Isoform 3 of Troponin T, cardiac muscle;Isoform 4 of Troponin T, cardiac muscle;Isoform 5 of Troponin T, cardiac muscle;Isoform 6 of Troponin T, cardiac muscle;Isoform 7 of Troponin T, cardiac muscle;Isoform 8…	troponin complex;;;;;;;;;;;	negative regulation of ATPase activity,response to calcium ion;;;;;;;;;;;	microfilament motor activity,protein binding,identical protein binding;;;;;;;;;;;	TRUE	978.794	896.92	429.41	1284.66	632.776	767.224	336.093	450.768	830.313	39341	29464.2	9735.09	48072.5	15893.8	23767.7	132378	13001.7	30961.3
P45877	PPIC	Peptidyl-prolyl cis-trans isomerase C				TRUE	3452.32	4045.43	3086.48	1770.17	1943.79	2033.45	1905.83	4040.38	1516.69	13475.4	14493.2	3523.86	4658.89	12792	4909.66	8969.08	6264.98	3108.79
P45880	VDAC2	Voltage-dependent anion-selective channel protein 2	mitochondrion,membrane raft		protein binding	TRUE	54288.5	87231.3	75530.6	78931.8	91644.5	62957.5	75064	64313	57853.8	154916	249026	251287	312671	317857	221233	296806	239848	249896
P45954;P45954-2	ACADSB	Short/branched chain specific acyl-CoA dehydrogenase, mitochondrial;Isoform 2 of Short/branched chain specific acyl-CoA dehydrogenase, mitochondrial	mitochondrion;	;	;	TRUE	5994.91	11937.7	10105.6	9225.79	10119.1	3952.31	6840.45	6621.98	4262.91	21325.4	28356.6	38153.7	53396.5	31643.5	25873.2	27224.1	42890.1	15646.2
P45973	CBX5	Chromobox protein homolog 5				TRUE	102319	15218.6	12928.8	14630.3	22023.5	24785.2	35005	28449.6	27308.9	495389	76902.4	69874.5	77940.1	121418	96380.1	184035	176628	164291
P45974;P45974-2	USP5	Ubiquitin carboxyl-terminal hydrolase 5;Isoform Short of Ubiquitin carboxyl-terminal hydrolase 5	;	;	protein binding;	TRUE	55083.3	27198.4	23138.8	42457	57167.8	31173.5	57434.1	56140.2	52935.7	92222.5	52993.8	49994.1	61673.3	68583.9	43675.5	114995	87588.7	86415.7
P45985;P45985-2	MAP2K4	Dual specificity mitogen-activated protein kinase kinase 4;Isoform 2 of Dual specificity mitogen-activated protein kinase kinase 4	;	;	;	TRUE	10179.4	21370.6	16768.8	13509.3	17682.9	14188	21877.6	17441.1	16818.8	17208.2	29598.1	28343.4	29437.9	30484.3	19150.4	34098.1	43689.3	29120
P46013	MKI67	Proliferation marker protein Ki-67	nucleoplasm,chromosome,nucleolus,nuclear body			TRUE	215364	59582.2	51567.2	83014.3	107361	121070	219727	203179	186074	606185	169312	148583	240213	288248	310660	678410	580941	542096
P46013-2	MKI67	Isoform Short of Proliferation marker protein Ki-67				TRUE	15942.5	3563.63	3356.76	6471.52	7875.85	7482.62	13365.9	14631.4	11167.7	33964.4	16389	15947.4	25799.2	31688.9	30390.1	57670.5	37094	39097.9
P46019	PHKA2	Phosphorylase b kinase regulatory subunit alpha, liver isoform				TRUE	2390.8	1883.65	4198.21	2928.62	6541.79	1684.91	12586	7061.59	9707.27	8994.01	16866.9	14967	9411.25	15674.4	14790.5	43859.3	15489.8	15501.9
P46060	RANGAP1	Ran GTPase-activating protein 1				TRUE	17194.5	24156.3	23587.9	21698.5	29401.9	20890.4	29650.3	26186.9	25671.7	45279.1	66669.8	83412.4	66026.9	85561.3	45024.1	86697.7	67688.1	66406.2
P46063	RECQL	ATP-dependent DNA helicase Q1				TRUE	17541.6	34320.3	29232	44645.1	36372	26240.2	48779.5	40904.4	38016.4	42259.9	61648.6	63170	84303.3	60932	58396.8	101169	100421	99882.9
P46087;P46087-2;P46087-4	NOP2	Probable 28S rRNA (cytosine(4447)-C(5))-methyltransferase;Isoform 2 of Probable 28S rRNA (cytosine(4447)-C(5))-methyltransferase;Isoform 4 of Probable 28S rRNA (cytosine(4447)-C(5))-methyltransferase	nucleolus;;	;;	;;	TRUE	48829.5	10121.2	9018.14	21075	28372.6	21750.8	35902.5	40527.4	29315.9	189910	13860.8	20740.2	66206	79576.8	83273.8	143654	162004	109536
P46100;P46100-2;P46100-3;P46100-4;P46100-5	ATRX	Transcriptional regulator ATRX;Isoform 1 of Transcriptional regulator ATRX;Isoform 2 of Transcriptional regulator ATRX;Isoform 3 of Transcriptional regulator ATRX;Isoform 5 of Transcriptional regulator ATRX	nucleoplasm,nuclear body;;;;	;;;;	;;;;	TRUE	12379.7	4757.98	3658.35	5350.74	5900.16	3484.98	10506.4	9304.75	5302.35	54722.3	5520	4478.79	28098.2	28406	23968.6	23855.8	27712.9	29949.2
P46108;P46108-2	CRK	Adapter molecule crk;Isoform Crk-I of Adapter molecule crk	;	regulation of wound healing,regulation of cell motility,positive regulation of cell growth;	protein binding;	TRUE	21907.3	4326.25	2832.8	6098.02	4224.91	4451.23	6968.57	5367.31	7093.73	80567.7	41475.2	27084.6	34487.1	26900.2	21916.6	55442.8	31313.2	61634.2
P46379;P46379-2;P46379-3;P46379-4;P46379-5	BAG6	Large proline-rich protein BAG6;Isoform 2 of Large proline-rich protein BAG6;Isoform 3 of Large proline-rich protein BAG6;Isoform 4 of Large proline-rich protein BAG6;Isoform 5 of Large proline-rich protein BAG6	nucleoplasm,cytosol,intracellular membrane-bounded organelle;;;;	;;;;	protein binding,identical protein binding;;;;	TRUE	19660.5	17830	18135.7	22525.9	21396.1	9740.33	23517.5	14727.2	15926.8	23379.6	20952.2	13249.6	25584	10743.6	8379.15	25229.7	17162.2	19218.4
P46459	NSF	Vesicle-fusing ATPase	Golgi apparatus,cytosol			TRUE	92023	144121	136187	132375	144556	106782	151367	129236	131385	178757	272040	285337	281579	291634	231490	349563	298624	269488
P46734;P46734-2;P46734-3	MAP2K3	Dual specificity mitogen-activated protein kinase kinase 3;Isoform 1 of Dual specificity mitogen-activated protein kinase kinase 3;Isoform 2 of Dual specificity mitogen-activated protein kinase kinase 3	;;	;;	;;	TRUE	22740.4	56104.2	60235	46697.4	49065.2	26772.6	57290.6	32323.2	39274.3	54495.1	163387	153025	101962	140729	58436.9	134681	113113	117236
P46776	RPL27A	Large ribosomal subunit protein uL15				TRUE	2.68237e+06	2224575	2.04744e+06	2.21829e+06	2568794	3.25633e+06	4.08025e+06	4.06126e+06	3.18395e+06	7546977	5642789	6285827	6.11265e+06	6348863	9020457	12594942	11976841	9096639
P46777	RPL5	Large ribosomal subunit protein uL18				TRUE	86186.1	81442.9	77256.2	77861.1	95375	68749.3	125671	111764	98580.4	307863	326474	411874	335987	406138	334787	604911	491261	359154
P46778	RPL21	Large ribosomal subunit protein eL21				TRUE	304933	278571	266839	303731	413065	548706	721511	578699	465517	1.40824e+06	1.38197e+06	1.27208e+06	1.81415e+06	1.93049e+06	2.77275e+06	4310599	4.64335e+06	2.7787e+06
P46779;P46779-2;P46779-3	RPL28	Large ribosomal subunit protein eL28;Isoform 2 of Large ribosomal subunit protein eL28;Isoform 3 of Large ribosomal subunit protein eL28	;;	;;	;;	TRUE	966941	843297	828540	963932	1.21224e+06	1.24135e+06	1.84061e+06	1.90115e+06	1.5932e+06	1.99401e+06	1.67822e+06	1.81038e+06	2.18228e+06	2.41313e+06	3.88184e+06	4498816	4.82874e+06	3.61772e+06
P46781	RPS9	Small ribosomal subunit protein uS4				TRUE	1.59513e+06	1.29418e+06	1.21342e+06	1.40273e+06	1.61806e+06	1.52604e+06	2.73971e+06	2.14852e+06	1.85765e+06	4.09674e+06	3.53538e+06	3.66532e+06	4527764	5.23663e+06	4836525	9214027	6.98634e+06	6761462
P46782	RPS5	Small ribosomal subunit protein uS7				TRUE	268838	234779	208408	238533	264986	218504	257811	241572	230658	573016	664869	471943	492094	575221	378841	515938	605824	431756
P46783	RPS10	Small ribosomal subunit protein eS10				TRUE	88278.2	125575	134162	123523	125972	59579.2	116171	78324.6	78171.7	250331	365342	417486	372456	400046	305834	343149	272430	240063
P46821	MAP1B	Microtubule-associated protein 1B			protein binding	TRUE	130709	301259	273834	234714	287938	186745	285072	233196	219633	251516	661047	594034	551075	600303	396371	654989	554696	536281
P46926	GNPDA1	Glucosamine-6-phosphate isomerase 1				TRUE	17979.3	18206	21221.6	14966.1	17337.6	14135.2	12735.5	12983	26033.5	30647.3	28871.2	30008.2	21012.8	25895.8	11767.1	27471.3	16699.6	35620.5
P46934-4	NEDD4	Isoform 4 of E3 ubiquitin-protein ligase NEDD4				TRUE	16196.5	19534.7	17977.9	20455.1	20916.5	11539.3	26974.5	16235.9	18992.7	47719.3	60232.7	53702.5	43422.2	69137.7	12265.8	85405.3	73974	71508.4
P46937;P46937-2;P46937-3;P46937-5;P46937-6;P46937-7;P46937-8;P46937-9	YAP1	Transcriptional coactivator YAP1;Isoform 2 of Transcriptional coactivator YAP1;Isoform 3 of Transcriptional coactivator YAP1;Isoform 5 of Transcriptional coactivator YAP1;Isoform 6 of Transcriptional coactivator YAP1;Isoform 7 of Transcriptional coactivator YAP1;Isoform 8 of Transcriptional coactivator YAP1;Isoform 9 of Transcriptional coactivator YAP1	nucleus,nucleoplasm,cell junction;;;;;;;	;;;;;;;	protein binding;;;;;;;	TRUE	9178.4	7560.66	11036.1	2264.54	4175.98	5294.41	7471.45	1699.48	5917.35	24299.4	45425.8	43175.4	11172.6	11204.4	12425.8	55599.8	5297.56	27149.9
P46939	UTRN	Utrophin	nucleoplasm,plasma membrane			TRUE	315296	367710	351679	424077	398370	270343	404478	310079	314777	102958	115411	120591	156145	137206	86069.5	136719	123958	127717
P46940	IQGAP1	Ras GTPase-activating-like protein IQGAP1				TRUE	521779	469740	438805	678104	613971	331047	628417	460351	485037	1.48477e+06	1.25914e+06	1.23092e+06	2.05441e+06	1.75254e+06	962460	1.85019e+06	1.32928e+06	1.48368e+06
P46976;P46976-2;P46976-3	GYG1	Glycogenin-1;Isoform GN-1 of Glycogenin-1;Isoform GN-1S of Glycogenin-1	;;	;;	protein binding;;	TRUE	9621.08	18021.6	2325.37	11616.4	1803.84	9491.81	3703.05	2279.42	5173.07	11055.5	8438.8	4506.49	5870.99	2737.25	2810	8819.85	5357.47	14105.7
P46977	STT3A	Dolichyl-diphosphooligosaccharide--protein glycosyltransferase subunit STT3A				TRUE	103868	248699	226535	218831	221886	143461	287305	170361	182312	184715	694885	565481	594559	706340	306680	751936	452567	411321
P47755	CAPZA2	F-actin-capping protein subunit alpha-2				TRUE	756305	7189783	6.63722e+06	7375696	6.7332e+06	4.90484e+06	6.16754e+06	5.64496e+06	5558060	2.10914e+06	21308718	21230416	25553248	21895668	15622653	22077276	19963454	20229014
P47756	CAPZB	F-actin-capping protein subunit beta				TRUE	899906	9994044	9307490	10055432	9318531	5.86718e+06	8.36178e+06	7.02619e+06	7303318	2.87569e+06	34708024	33396024	36942588	33362572	20341216	31355690	25624008	27439136
P47756-1	CAPZB	Isoform 2 of F-actin-capping protein subunit beta				TRUE	2918.46	57129.8	51040.3	59942.7	50395.5	38354.4	47337.7	40102.4	47612.7	9943.65	148355	166839	148478	140600	157259	197740	149167	246782
P47813	EIF1AX	Eukaryotic translation initiation factor 1A, X-chromosomal				TRUE	366.641	952.582	1397.03	1326.13	665.093	1342.87	1220.44	1521.5	1454.2	41229.6	8581.06	15821.1	14573.3	4602.13	15446.1	20640	20958.7	20052.4
P47895	ALDH1A3	Retinaldehyde dehydrogenase 3				TRUE	3.07256e+06	6.81892e+06	6.46549e+06	1.32711e+06	1.50753e+06	963396	1.36305e+06	1.00721e+06	1.07367e+06	10519407	23684686	23511746	4592959	4729864	3.26754e+06	5012189	3460382	3.75537e+06
P47897	QARS1	Glutamine--tRNA ligase	cytosol		protein binding	TRUE	53077.8	97011.4	93714.2	99032.5	99562.4	74291.4	114181	95487.5	91179.4	171791	341009	297895	309703	316819	257242	427580	367011	319045
P47914	RPL29	Large ribosomal subunit protein eL29				TRUE	34178.6	16744.3	22056.2	19456.5	34723.7	28831.6	22868.7	22629.7	20725.8	101496	69544.7	113170	81943.6	155038	81935.5	79466	123362	70244.2
P47985	UQCRFS1	Cytochrome b-c1 complex subunit Rieske, mitochondrial				TRUE	35750.6	63732.5	54425.6	65359.3	66990.2	32225.4	58536.9	51510.4	51908.1	112826	161605	163514	156039	152329	32637.5	136998	100641	104240
P48047	ATP5PO	ATP synthase subunit O, mitochondrial				TRUE	244331	255639	236462	265527	377994	202879	262188	227655	231701	1.03796e+06	1.09465e+06	1.08051e+06	1.36368e+06	1.40689e+06	1.109e+06	1.38762e+06	1.24714e+06	1.13373e+06
P48059;P48059-2;P48059-3;P48059-4;P48059-5	LIMS1	LIM and senescent cell antigen-like-containing domain protein 1;Isoform 2 of LIM and senescent cell antigen-like-containing domain protein 1;Isoform 3 of LIM and senescent cell antigen-like-containing domain protein 1;Isoform 4 of LIM and senescent cell antigen-like-containing domain protein 1;Isoform 5 of LIM and senescent cell antigen-like-containing domain protein 1	;;;;	;;;;	protein binding;;;;	TRUE	22046.8	27014.9	20223.5	25538.3	30007.7	19055	32031.9	26232.4	28517.3	70804.9	56696.9	54305.4	88582.4	55748.7	27634.4	101132	72664.7	77695.1
P48200	IREB2	Iron-responsive element-binding protein 2				TRUE	9860.28	7690.65	6729.93	9562.54	15004	7630.57	10429.8	10769.1	9130.71	72195.4	26285.8	37464.9	29041.4	68421.2	22075	88596	77993.3	35364.5
P48426;P48426-2	PIP4K2A	Phosphatidylinositol 5-phosphate 4-kinase type-2 alpha;Isoform 2 of Phosphatidylinositol 5-phosphate 4-kinase type-2 alpha	;	;	;	TRUE	3928.38	1573.91	3776.04	4190.98	4505.21	4229.72	4586.61	4862.35	3839.4	28610.6	4539.88	4173.69	17091.8	13090.9	19656.5	14980.7	17781.9	15990.4
P48444	ARCN1	Coatomer subunit delta				TRUE	71959.1	96389.9	89522.2	116044	117870	68722.1	120254	96161.4	102161	115444	192561	183941	252332	219010	130936	278319	244486	227129
P48449	LSS	Lanosterol synthase				TRUE	11541.6	9997.46	10210.8	8851.38	10148.8	7378.93	13755.9	9884.23	8793.97	34479	17753.6	16013.7	16237	14540.6	14527.8	40830.1	21487.1	13542.3
P48507	GCLM	Glutamate--cysteine ligase regulatory subunit				TRUE	5888.67	5463.39	4399.89	28556.9	44802.1	18794.6	41115.1	37587	36325.4	119839	139356	256399	430721	803887	443326	624823	619421	795505
P48509	CD151	CD151 antigen				TRUE	13081.5	6661.88	8563.23	5773.5	5393.73	2618.08	4060.88	4607.6	2608.83	16547.5	3323.6	7929.67	3922.18	7227.3	3475.8	3881.68	9935.92	3994.96
P48556	PSMD8	26S proteasome non-ATPase regulatory subunit 8				TRUE	65070.8	88540.9	76827.4	81964.3	88691	63875.5	93168.1	72032	78665.5	126676	191645	160121	167875	174589	141170	145300	169790	156961
P48594	SERPINB4	Serpin B4				TRUE	14453.6	16722	33502.6	11707.8	206750	15153.1	17333.6	33936.1	13696.3	51841.7	56257.2	168688	41352.8	935406	49375.6	58834.5	199092	48526.9
P48634;P48634-2;P48634-3;P48634-4	PRRC2A	Protein PRRC2A;Isoform 2 of Protein PRRC2A;Isoform 3 of Protein PRRC2A;Isoform 4 of Protein PRRC2A	nucleoplasm,cytosol,plasma membrane;;;	;;;	;;;	TRUE	3891.71	9276.17	5026.55	4212.47	4638.14	2883.27	7555.06	4068.77	3548.11	18484.3	67359.6	39571.5	12525.4	52222.3	15994.7	50237.5	8480.44	20411.5
P48643	CCT5	T-complex protein 1 subunit epsilon				TRUE	117222	113168	105644	144777	238233	111540	154667	131189	159937	138124	130948	124037	190463	300731	146117	181710	182210	230431
P48651	PTDSS1	Phosphatidylserine synthase 1				TRUE	10939.3	24208.7	20927.7	15935.5	18459.1	16011.5	38824.3	24614.3	21455	24072.3	14655.5	11976.3	21026	6853.02	27761.3	65370.8	33732.8	32885.1
P48729;P48729-3	CSNK1A1	Casein kinase I isoform alpha;Isoform 3 of Casein kinase I isoform alpha	cytosol;	;	protein binding;	TRUE	50983.8	39965.5	34409.1	33222.4	54672.9	19066.3	36721	25959.1	30411.3	1.00265e+06	424719	399790	492284	747633	375443	637931	550107	669499
P48730;P48730-2	CSNK1D	Casein kinase I isoform delta;Isoform 2 of Casein kinase I isoform delta	;	;	protein binding;	TRUE	21393.4	8344.27	7038.09	12540.1	16049.8	13370	16304.5	11556.6	8564.89	114229	23298.3	18281.5	23246.3	90547.7	50920.8	45629.2	61848.1	57381.2
P48735	IDH2	Isocitrate dehydrogenase [NADP], mitochondrial	mitochondrion			TRUE	18896.6	29556	28996.6	24461.1	28798.2	15921.7	29148.1	18745.9	22144.5	98430.4	128262	124130	117653	123652	80162.8	144176	121387	118455
P48739;P48739-2;P48739-3	PITPNB	Phosphatidylinositol transfer protein beta isoform;Isoform 2 of Phosphatidylinositol transfer protein beta isoform;Isoform 3 of Phosphatidylinositol transfer protein beta isoform	;;	;;	;;	TRUE	19085.6	6484.65	5967.28	5844.71	7866.2	4478.44	6593.91	3263.04	6079.23	65930.3	12769.5	12900.3	19108.2	26400	15308.6	26630.2	10602.1	27544.6
P49005	POLD2	DNA polymerase delta subunit 2				TRUE	2813.1	7436.62	4222.52	6859.67	7253.4	3203.76	10381.7	4142.24	6646.92	10122.7	31569.5	38030	9314.44	22588.4	12930.2	29933.3	14270.3	30880
P49023;P49023-2;P49023-3	PXN	Paxillin;Isoform Alpha of Paxillin;Isoform Gamma of Paxillin	cytosol,plasma membrane,focal adhesion;;	;;	protein binding;;	TRUE	12593.1	9445.99	9626.73	12659.4	15973.2	6713.58	14332.1	10548.5	11497.9	43524.6	35507.5	26233.6	28202	72002.1	27016.3	37306.4	24618.8	44372.2
P49116;P49116-2	NR2C2	Nuclear receptor subfamily 2 group C member 2;Isoform 2 of Nuclear receptor subfamily 2 group C member 2	nucleoplasm;	;	protein binding;	TRUE	3891.03	9441.2	6040.44	11729.7	13806.7	6883.07	8499.92	7328.87	7573.53	27708.9	23607.8	38727.7	40690.3	68552.5	14405.1	26409.4	38897.7	30068.6
P49184	DNASE1L1	Deoxyribonuclease-1-like 1				TRUE	22705	30590.7	27637.9	21991	18094.1	4590	7170.12	2706.55	3718.97	37190.2	47681.2	35139.6	25444	24585.6	7862.66	9460.45	4425.75	7430.79
P49189;P49189-3	ALDH9A1	4-trimethylaminobutyraldehyde dehydrogenase;Isoform 3 of 4-trimethylaminobutyraldehyde dehydrogenase	;	;	;	TRUE	16665.2	31552	30460.5	26376.5	26634.2	48323.2	35930	44250.6	24875.7	55309.7	10853	22166.8	11170.6	22087.6	19978.5	18050	35805.6	25710.7
P49207	RPL34	Large ribosomal subunit protein eL34				TRUE	742977	465639	382942	617564	755885	765597	1.19006e+06	1.21062e+06	944819	1.27404e+06	656623	722118	920099	1.12442e+06	1.80709e+06	1.74253e+06	2.32188e+06	1.60498e+06
P49257	LMAN1	Protein ERGIC-53				TRUE	73140	33678.7	29663.8	85671.7	74263.1	46181	97075	66105.6	70985.8	179345	108263	101678	236134	227446	120421	268753	190560	235793
P49281-2	SLC11A2	Isoform 1 of Natural resistance-associated macrophage protein 2				TRUE	23971.5	24552.4	31508.4	21323.4	31621	1053.7	37073	18671.7	21883	1098.87	88335.3	89268.9	43775.1	29742.7	2882.88	105411	131058	57811
P49321;P49321-2;P49321-3	NASP	Nuclear autoantigenic sperm protein;Isoform 2 of Nuclear autoantigenic sperm protein;Isoform 3 of Nuclear autoantigenic sperm protein	nucleoplasm;;	nucleosome assembly;;	protein binding,macromolecular complex binding;;	TRUE	18505.4	2526.52	8215.62	24414	24243.4	8474.37	19688.9	10290.4	19942.1	18996.3	6533.07	18087.8	13401.4	8246.78	4280.66	13982.5	7245.56	12390.7
P49327	FASN	Fatty acid synthase				TRUE	266675	237547	227094	283094	294439	185630	316891	269434	263171	487102	451690	446338	568671	590663	342160	674444	561308	559978
P49354;P49354-2	FNTA	Protein farnesyltransferase/geranylgeranyltransferase type-1 subunit alpha;Isoform 2 of Protein farnesyltransferase/geranylgeranyltransferase type-1 subunit alpha	;	;	;	TRUE	12288.2	14464.7	1922.91	12098.9	2897.49	8740.48	18055.6	12399	14011	21528.6	2779.87	5945.35	11101.2	10295.9	9629.67	5184.33	13552	7961.13
P49368	CCT3	T-complex protein 1 subunit gamma				TRUE	289447	478435	460317	425142	638878	315108	469026	368123	440826	612782	1070158	1.11281e+06	1027213	1.40192e+06	694336	1.10013e+06	878965	1.04659e+06
P49406	MRPL19	Large ribosomal subunit protein bL19m				TRUE	9858.5	2606.03	3168.46	1962.41	1947.29	2605.2	2780.32	2935.59	2269.73	74417.1	22350.3	28765.9	20961.4	8406.81	17937.1	24707.2	13028.1	15157.2
P49411	TUFM	Elongation factor Tu, mitochondrial				TRUE	831973	1.31016e+06	1.23496e+06	1.16425e+06	1.38699e+06	911098	1309857	1.13988e+06	1.09755e+06	1.71185e+06	2.94103e+06	2874331	2.49791e+06	3070025	1.86758e+06	2.94404e+06	2.59776e+06	2.4512e+06
P49419;P49419-2	ALDH7A1	Alpha-aminoadipic semialdehyde dehydrogenase;Isoform 2 of Alpha-aminoadipic semialdehyde dehydrogenase	mitochondrion,cytosol;	;	protein binding,identical protein binding;	TRUE	8797.62	3513.57	4876.28	2129.78	4367.88	2873.28	7437.61	5084.49	2409.68	617087	58818.7	726624	15958	230750	23276.5	2.49742e+06	188190	558649
P49454	CENPF	Centromere protein F				TRUE	2246.75	1752.69	2089.57	1200.42	2921.26	1269.29	1895.07	1524.83	1725.85	12169	4410.67	5999.77	3122.99	9200.97	2695.51	4924.51	5586.55	5108.62
P49458	SRP9	Signal recognition particle 9 kDa protein			protein binding	TRUE	24640.1	14884.1	16247.5	21425	22198.2	21761.3	24970.8	23904.3	23237.4	78218	18898	22640.2	74801.7	17225.8	81942.2	18214.8	75616.6	88339.9
P49585	PCYT1A	Choline-phosphate cytidylyltransferase A				TRUE	9573.77	10109.8	9500.47	15344	13703.5	11264.2	22463.8	14501.1	14186	28341.9	30633.9	19888.6	56117.9	20986.6	29462.9	57885.7	32753.8	44475
P49588	AARS1	Alanine--tRNA ligase, cytoplasmic	cytosol			TRUE	37585.7	19878	16379	37868.9	42783.7	23634.5	49494.1	41204.3	43991	120780	40811.4	59275.9	119540	135208	92172.4	155848	139554	149889
P49589-3	CARS1	Isoform 3 of Cysteine--tRNA ligase, cytoplasmic				TRUE	8800.55	3556.86	2154.42	3048.52	2402.82	2225.03	6271.16	3199.39	3131.47	40208	20731.1	14082.5	16747.1	9088.8	14432.5	27573.7	26740.1	14267.8
P49590;P49590-2	HARS2	Histidine--tRNA ligase, mitochondrial;Isoform 2 of Histidine--tRNA ligase, mitochondrial	mitochondrion;	;	;	TRUE	44584.7	59118.2	61505	72008.8	72460.9	43021.4	77412.1	57427.4	59735.1	222243	247544	259898	373430	352377	242209	382440	372212	321944
P49591	SARS1	Serine--tRNA ligase, cytoplasmic				TRUE	12881	10894.1	8411.03	9248.3	10677.3	5499.75	13676.4	9664.24	10718.8	96018.1	81649.2	61142.5	72448.1	83711.7	41667	107927	107964	98090.2
P49593;P49593-2	PPM1F	Protein phosphatase 1F;Isoform 2 of Protein phosphatase 1F	;	;	;	TRUE	12701.7	29744.1	24582	23012.2	34452.2	16817.4	30318.8	17903.1	25056.9	16524.6	58138.1	51969.9	41549.3	58645	33555.3	54642.3	22545.1	50661.4
P49662;P49662-2;P49662-4;P49662-5	CASP4	Caspase-4;Isoform 2 of Caspase-4;Isoform 4 of Caspase-4;Isoform 5 of Caspase-4	cytosol,plasma membrane;;;	;;;	;;;	TRUE	20052.7	3653.25	5460.94	7091.94	12855.6	3138.63	8375.33	10116.9	6281.61	54771.8	10057.7	7929.81	21810.3	18265.2	8121.93	28122.6	29747.3	20027.8
P49716	CEBPD	CCAAT/enhancer-binding protein delta				TRUE	11192.9	22048.1	20140.3	6834.41	20490.8	8632.75	8320.57	7535.13	8421.75	12373.4	16357.6	23173.1	8377.01	12965.9	7802.55	3369.98	14624.1	5498.71
P49720	PSMB3	Proteasome subunit beta type-3				TRUE	1126.71	1644.78	1073.9	6709.39	5676	5212.58	10160.2	7457.88	6795.63	2625.16	4127.13	2251.73	42348.6	32425.8	44055.7	53023.5	34028.5	26461.1
P49721	PSMB2	Proteasome subunit beta type-2				TRUE	21742.7	16904.7	19864.4	25138.9	27106.5	28371.4	27966.6	27524.4	25062	43294.1	27391.9	46947.8	55948.9	50576.8	50125.6	57176.6	44914.8	48901.6
P49736	MCM2	DNA replication licensing factor MCM2				TRUE	7710.83	10305.5	8203.05	12884.3	14396.7	5051.09	14225.3	10488.3	12054.1	19036.6	18844.7	21820.3	29128.1	29076.2	17638.6	34901.4	34407.3	24947.8
P49746	THBS3	Thrombospondin-3				TRUE	27714.1	40407.2	33364.1	27467.9	26033.9	26028.5	35264.5	31197	24030	67890.7	121181	116618	96263.1	93689.4	70716.2	100020	117947	95897.9
P49748;P49748-3	ACADVL	Very long-chain specific acyl-CoA dehydrogenase, mitochondrial;Isoform 3 of Very long-chain specific acyl-CoA dehydrogenase, mitochondrial	nucleoplasm,nucleolus,mitochondrion;	;	;	TRUE	95470.4	21200.4	18462.5	29102.4	32527.1	22987.6	40581.5	35736.3	32626.1	3.31802e+06	658869	525563	934796	806084	752274	1.21359e+06	1.16265e+06	971474
P49750;P49750-1	YLPM1	YLP motif-containing protein 1;Isoform 1 of YLP motif-containing protein 1	nuclear speck;	;	;	TRUE	13109.3	3796.45	3948.24	5858.29	4833.46	5478.52	8930.48	4682.95	5850.21	21343.8	8231.5	3647.69	11683.5	4912.13	6020.93	14734	7962.38	8896.59
P49754;P49754-2	VPS41	Vacuolar protein sorting-associated protein 41 homolog;Isoform 2 of Vacuolar protein sorting-associated protein 41 homolog	Golgi-associated vesicle,cytosol,membrane;	biological_process,Golgi vesicle transport;	molecular_function;	TRUE	2575.26	2171.64	2579.46	3335.16	4445.34	3781.31	6236.79	4302.91	4531.29	77087.3	69266.5	129929	116705	93193	65543.9	82416	125175	85503.1
P49755	TMED10	Transmembrane emp24 domain-containing protein 10				TRUE	13897.5	20464.9	21254.5	15323	15994.5	6466.86	19776.1	11465.7	14936.3	37414.8	98814.7	93311.1	99842.8	76273.2	37904.8	64091.3	52591.6	70541.8
P49756	RBM25	RNA-binding protein 25	nuclear speck			TRUE	60335.2	39059.4	39277.7	44166.8	48078.5	65624.3	67697.4	72295.3	54307.2	125682	87212.2	98475.7	134009	164947	205520	244562	240158	193789
P49757;P49757-3	NUMB	Protein numb homolog;Isoform 3 of Protein numb homolog	;	;	protein binding;	TRUE	74052.3	118485	110878	82004.3	99203.3	44439.7	71769.6	53301	57789.6	165425	324508	345326	218278	282091	133518	169796	139695	170618
P49761;P49761-1	CLK3	Dual specificity protein kinase CLK3;Isoform 1 of Dual specificity protein kinase CLK3	nucleoplasm,intermediate filament cytoskeleton;	;	;	TRUE	7754.63	8831.23	10029.6	10418.8	7705.19	12014.6	11702.3	14043.9	9940.68	26843.2	20401.1	22535.6	25447.5	17282.8	26234.2	31253.6	33065.2	26418.7
P49768;P49768-2	PSEN1	Presenilin-1;Isoform 2 of Presenilin-1	nucleoplasm,Golgi apparatus,cell junction;	;	protein binding;	TRUE	6506.05	13160.7	10881.9	9925.67	6541.18	7313.8	15304.9	8570.13	7925.5	7131.03	21374.4	15561.5	17951.7	12289.7	14122.9	28724.4	17835.5	15293.1
P49770	EIF2B2	Translation initiation factor eIF2B subunit beta				TRUE	12372.4	11036.2	12376.2	21555.4	19581.3	10902.1	11755	9383.41	5968.69	76981.1	96945.3	108830	335636	177790	134088	121144	103324	51174.3
P49773	HINT1	Adenosine 5'-monophosphoramidase HINT1				TRUE	13122.6	3473.27	4408.41	6872.95	5139.8	5472.09	8431.39	5817.25	5714.38	382482	16001.7	24130.1	112646	50261.2	46214.1	127384	70173.9	77670.9
P49790	NUP153	Nuclear pore complex protein Nup153	nucleoplasm,nucleolus,cytosol,nuclear membrane			TRUE	43650.3	46042.9	41458.1	83260.9	101570	55082.6	89472	71585.8	74746.9	98551.6	105693	120074	234231	260284	138284	228042	206249	228970
[truncated: 3,500 more rows]
